# Supplementary material for: Circulating amino acid signature features urea cycle alterations associated with coronary artery disease
Source: Sci Rep. 2024 Oct 28;14:25848. doi: 10.1038/s41598-024-76835-7 (PMC11519371; doi:10.1038/s41598-024-76835-7)
Supplement: Supplementary file 2 — Supplementary Table 1. [file 41598_2024_76835_MOESM2_ESM.xlsx]

## Sheet: Raw data
Name	Age	Sex	Smoking_status	Anticoagulants_antiplatelets	Aspirin	Antihypertensives	ACE_ARB	Calcium_antagonist	B_Blocker	Lipid_lowering_drugs	Statin	Antidiabetic_drugs	Oral_antidiabetic_drugs	Insulin	CAD	LVEF	Number_of_vessels	Sampling_date	Sampling_time	Fasting	PBF	BMI	VO2peak_ml_min_kg	Total_LPA	Total_MPA	Total_VPA	Total_MVPA	Total_PA	HbA1c	Chol_mmol_l	LDL_mmol_l	HDL_mmol_l	TG_mmol_l	SBP	DBP	creatinine	phenylalanine	leucine	kynurenine	tryptophan	isoleucine	methionine	taurine	valine	proline	pipecolate	tyrosine	alpha-aminobutyrate	beta-alanine
CHL10004	74	1	1	0	0	0	0	0	0	0	0	0	0	0	0	0	0	2018-01-16	10:47:58	4	18.4	25	34.5321	81.6923	166.615	0.42735	167.043	248.735	5	4.97	2.99	1.40936	0.7068	123	75	62.641	57.9821	118.262	0.799426	42.4052	52.343	17.9176	152.196	189.482	99.2456	1.36749	43.7913	15.3576	1.15104
CHL10007	73	1	1	0	0	0	0	0	0	0	0	0	0	0	0	0	0	2018-01-17	10:57:29	4	16.5	21.9	39.2513	93.0769	108.615	0.17094	108.786	201.863	5.1	7.81	4.84	1.67572	1.2312	144	88	71.5912	74.2177	129.395	1.95983	64.9904	53.6134	19.2482	149.487	223.476	253.912	1.22513	64.375	22.2055	1.67174
CHL10014	76	1	0	0	0	0	0	0	0	0	0	0	0	0	0	0	0	2018-01-23	12:19:59	5	22.8	24.6	27.7625	136.5	93	0.392857	93.3929	229.893	5.4	6.21	3.83	1.30075	1.4136	130	82	75.0499	58.1891	111.955	2.28882	62.2011	52.3024	17.0947	124.516	208.631	217.737	1.57302	56.9905	15.4819	1.05952
CHL10017	74	0	0	0	0	1	1	1	0	0	0	0	0	0	0	0	0	2018-01-23	16:46:57	5.5	38.9	24.9337	17.4244	93.9231	151.077	0.598291	151.675	245.598	5.3	7.0856	4.33152	1.69123	1.3224	137	79	72.4385	84.9298	220.431	1.9947	88.2732	124.521	45.2919	150.613	350.252	229.664	1.27965	119.597	20.678	7.8292
CHL10019	29	1	0	0	0	0	0	0	0	0	0	0	0	0	0	0	0	2018-01-24	10:41:04	5	11.5	25	54.7565	115.308	140.923	18.547	159.47	274.778	4.7	4.30052	2.63212	1.34974	0.79096	116	76	66.4629	52.3929	119.695	1.1809	54.0687	52.1252	18.3485	113.701	203.007	224.811	1.50927	41.8903	16.6516	1.44278
CHL10022	78	1	1	0	0	0	0	0	0	0	0	0	0	0	0	0	0	2018-01-24	16:29:20	5	19.8	28.2	28.6876	78.5714	146.214	33.4714	179.686	258.257	5	6.08	3.66	1.20765	1.938	123	73	58.3618	55.0473	142.236	1.6837	48.098	74.8002	21.044	141.343	214.489	106.143	1.88305	56.7576	18.7605	1.6104
CHL10030	75	0	1	0	0	0	0	0	0	0	0	0	0	0	0	0	0	2018-01-30	15:01:27	6	24.7	18.424	23.6699	101.5	80.4167	4.21875	84.6354	186.135	4.8	6.0512	3.49366	1.89553	0.8094	123	75	44.4572	38.0549	82.8787	0.677948	30.431	38.4274	12.1251	93.2309	131.517	102.902	1.81731	39.7811	11.9389	0.760215
CHL10036	74	1	1	0	0	0	0	0	0	0	0	0	0	0	0	0	0	2018-02-06	18:49:05	7	21.2	25.6	34.5343	77.2143	80	0.0785714	80.0786	157.293	4.9	6.28	3.92	1.39643	1.1628	120	81	54.3582	52.7267	123.135	0.802759	41.4938	59.7367	18.6865	73.9958	187.245	262.404	0.714865	51.7519	9.11929	1.12086
CHL10043	69	1	0	0	0	0	0	0	0	0	0	0	0	0	0	0	0	2018-02-13	16:36:03	6	34.3	23.4375	22.9689	103.286	115.786	0.471429	116.257	219.543	5.2	5.6633	3.21955	2.0481	0.6042	160	87	66.2985	66.8439	119.574	1.681	70.2445	60.145	17.6265	130.79	252.815	237.6	1.2677	59.3396	21.1631	1.96902
CHL10045	79	0	0	0	0	0	0	0	0	0	0	0	0	0	0	0	0	2018-02-14	10:44:51	6	40	20.9511	18.4157	55.3333	70	1	71	126.333	4.8	6.4391	3.94363	1.67572	0.7296	141	84	33.0415	39.2299	68.497	0.816705	30.2261	32.4547	13.2705	85.5747	123.888	118.546	0.986728	49.5641	13.9683	0.86236
CHL10047	63	1	1	0	0	0	0	0	0	0	0	0	0	0	0	0	0	2018-02-14	14:07:59	6	19.3	20.898	38.7712	84.7857	115.286	11	126.286	211.071	5.2	7.42177	4.58754	1.74037	1.1628	133	84	61.7146	65.3119	133.044	1.85483	73.961	61.4888	21.1799	129.184	245.257	572.725	1.66557	68.5027	17.9643	1.21341
CHL10048	55	1	1	0	0	0	0	0	0	0	0	0	0	0	0	0	0	2018-02-14	16:41:53	15	29.1	27.7	39.0137	77.5	166.4	8.68571	175.086	252.586	4.7	6.41	4	1.24644	2.451	146	82	76.1492	64.7204	135.545	2.0052	67.7671	61.6293	19.8119	110.871	263.25	234.027	0.810737	52.5699	29.7267	1.18116
CHL10052	59	1	1	0	0	0	0	0	0	1	0	0	0	0	0	0	0	2018-02-16	15:12:17	5	21.7	26.3	25.7365	74.3571	73.5	0.707143	74.2071	148.564	4.7	5.9	3.52	1.87484	1.482	130	89	69.2524	83.3981	212.062	1.58175	86.9323	115.888	40.4656	157.061	322.946	358.021	2.26702	94.2314	31.3972	3.79917
CHL10057	68	1	0	0	0	0	0	0	0	0	0	0	0	0	0	0	0	2018-02-20	18:11:05	6	31.5	22.7903	26.2217	109.286	132.929	3.69286	136.621	245.907	4.9	6.98216	2.26791	2.12826	0.9234	113	72	66.866	73.0603	132.412	2.12009	62.1302	58.8036	23.0418	166.29	206.295	120.692	1.05669	60.553	29.8482	1.7837
CHL10062	56	1	1	0	0	0	0	0	0	0	0	0	0	0	0	0	0	2018-02-23	12:48:55	5	31.5	24.4	23.4996	79.6667	99	2.70833	101.708	181.375	5.1	5.92	3.87	1.38092	1.3908	110	78	68.021	72.4395	131.969	1.62601	67.0349	59.4841	29.1765	102.767	259.179	389.469	4.14538	103.895	33.1723	1.41541
CHL10067	65	1	0	0	0	0	0	0	0	0	0	0	0	0	0	0	0	2018-02-27	14:22:52	5	36.6	25.7	22.495	108.143	139.5	2.35714	141.857	250	5	7.58	4.49	2.31446	1.995	129	82	52.6667	62.0789	120.343	1.50376	52.5592	60.7958	17.3023	149.489	245.816	250.197	1.33233	62.7251	15.3282	1.12884
CHL10081	76	0	0	0	0	1	1	0	0	0	0	0	0	0	0	0	0	2018-03-06	17:21:56	7	28.8	26.1427	25.7117	158.222	161.667	1.52381	163.19	321.413	5.8	7.68037	4.88751	1.50504	2.1546	153	90	56.0612	59.1645	96.2145	1.25626	41.6587	46.3341	15.4987	105.784	170.434	125.5	2.47312	46.1412	11.9474	1.10402
CHL10086	76	0	1	0	0	1	1	0	0	1	0	0	0	0	0	0	0	2018-03-07	17:22:10	7	17.3	27.1	26.873	146.357	121.286	0.235714	121.521	267.879	5	5.09	2.98	1.70416	1.2198	112	71	41.1138	46.4155	87.6366	0.801646	41.42	44.9277	15.6161	117.67	148.556	95.7092	0.389664	46.1758	15.3242	0.915369
CHL10093	77	1	0	0	0	1	1	0	0	0	0	0	0	0	0	0	0	2018-03-13	12:26:25	5.5	26.8	25.1	23.5215	114.357	108.857	1.72857	110.586	224.943	5.1	5.09	2.95	1.92656	0.741	132	80	70.4582	41.9077	91.1537	1.40632	41.0128	45.8999	18.3848	101.664	163.547	169.799	1.18484	52.6394	18.1852	1.24776
CHL10105	55	1	1	0	0	1	1	0	0	0	0	0	0	0	0	0	0	2018-03-20	14:27:29	5	25.1	22.4197	35.4962	90.6154	199.385	8.37607	207.761	298.376	4.6	5.53401	2.68942	2.67132	0.8892	112	73	64.7905	61.3349	106.145	1.43632	56.9552	49.4564	23.1036	100.292	259.14	212.745	1.72704	99.5807	29.4034	1.33482
CHL10108	73	1	0	0	0	0	0	0	0	0	1	0	0	0	0	0	0	2018-03-21	12:32:16	7	30	28.3604	31.7613	86.4286	108	0.314286	108.314	194.743	5.2	6.54254	3.95138	1.76106	0.9348	122	78	73.9208	52.94	112.532	1.65198	54.2951	53.2278	19.1586	75.1953	179.601	179.887	0.998621	56.2176	20.9309	1.49725
CHL10111	22	0	1	0	0	0	0	0	0	0	0	0	0	0	0	0	0	2018-03-21	17:39:59	7	32	20.2643	34.5447	79.4615	153.462	1.36752	154.829	234.291	4.8	5.74088	2.72046	2.32739	6.5892	133	71	58.5425	62.6075	118.587	1.35593	46.9906	68.9704	28.2231	137.818	185.098	179.322	1.84408	78.8386	21.9995	2.03259
CHL10112	74	1	0	0	0	0	0	0	0	0	0	0	0	0	0	0	0	2018-03-23	10:43:01	5	21.7	23.8	22.9513	78.5385	80.9231	0.25641	81.1795	159.718	5.1	6.39	3.95	1.68865	1.1742	118	66	60.0337	46.3002	103.461	1.27769	42.2007	51.7512	17.7528	126.333	170.294	155.573	2.85164	49.3629	13.828	0.972797
CHL10118	71	1	1	0	0	1	1	0	0	0	0	0	0	0	0	0	0	2018-03-27	13:13:21	5	25.3	20.052	33.5273	98.1538	127.308	0.17094	127.479	225.632	5	6.9563	2.52332	1.74037	1.0716	114	68	74.5596	46.9621	109.609	1.41465	46.0598	45.1925	16.0358	96.9989	210.604	179.274	1.21744	49.9102	17.2575	1.3937
CHL10130	81	0	1	0	0	0	0	0	0	0	0	0	0	0	0	0	0	2018-04-04	14:33:16	8	26.4	29.0606	25.3503	88.8571	66.7857	0	66.7857	155.643	5.3	5.19783	2.82389	2.39204	1.596	110	66	84.8742	62.5791	116.47	1.60308	56.5961	57.0645	23.0906	151.573	214.814	241.277	0.936045	72.21	12.1361	1.36975
CHL10143	77	0	0	0	0	0	0	0	0	0	0	0	0	0	0	0	0	2018-04-11	14:32:18	8	38.1	19.5312	24.844	128.786	319.643	1.72857	321.371	450.157	5.3	4.55133	2.45668	2.14119	0.7752	113	69	57.7124	55.5498	117.016	0.934401	34.832	51.7298	15.3847	147.847	183.796	169.871	1.14987	53.7242	15.3882	1.03076
CHL10151	68	1	0	0	0	0	0	0	0	0	0	0	0	0	0	0	0	2018-04-17	12:29:23	5	23.8	23.6915	36.6027	117.692	171.462	26.1462	197.608	315.3	5.3	3.64624	1.85932	1.79726	1.3452	105	69	78.1759	59.8415	121.27	2.12187	57.7077	57.9692	17.7379	123.675	208.401	163.902	1.18456	55.6978	12.4407	1.34937
CHL10156	76	1	0	0	0	0	0	0	0	0	1	0	0	0	0	0	0	2018-04-18	14:37:08	6	30	28.2	27.8666	116.286	165.071	17.9143	182.986	299.271	5.3	3.98964	2.5	0.898964	1.20904	119	76	67.9745	52.7053	108.106	1.16094	46.197	54.7962	19.8539	125.592	189.153	167.016	1.64524	61.3013	15.4154	2.25513
CHL10160	71	1	1	0	0	0	0	0	0	0	0	0	0	0	0	0	0	2018-04-20	12:25:43	5.5	27.3	27	44.77	149.214	251.714	6.12857	257.843	407.057	5.6	4.2228	2.4	1.16062	2.37288	132	65	76.5708	78.6537	131.715	1.36099	55.5687	50.2713	25.2214	151.491	260.046	213.397	1.92045	57.6347	21.5134	1.2574
CHL10162	26	0	0	0	0	0	0	0	0	0	0	0	0	0	0	0	0	2018-04-20	15:31:12	5	24.1	24.1	34.7275	109.214	228.786	0.314286	229.1	338.314	5.1	5.97	3.9	1.34471	1.2882	145	88	61.2587	59.1137	116.432	0.782777	48.0059	52.6077	18.253	123.78	173.649	163.782	2.14912	52.6085	18.5989	1.08391
CHL10165	69	1	0	0	0	1	1	0	0	0	1	0	0	0	0	0	0	2018-04-24	13:07:03	6	36.1	22.4	16.5058	119.857	148.071	0.785714	148.857	268.714	5.2	3.52332	2.1	1.25907	0.960452	126	68	91.3767	64.8348	122.352	1.91214	56.1132	50.1976	18.9425	119.616	252.139	142.952	2.43215	61.6525	26.745	2.0696
CHL10170	50	1	1	0	0	0	0	0	0	0	0	0	0	0	0	0	0	2018-04-25	12:35:25	8	28.4	22	36.0096	117.714	234.071	11	245.071	362.786	4.7	4.17098	2.2	1.94041	0.971751	133	80	78.3464	60.2344	110.09	1.85277	55.7906	42.8063	20.3934	97.1644	195.288	127.482	1.33499	55.3429	16.7954	1.38846
CHL10172	72	0	0	0	0	0	0	0	0	0	0	0	0	0	0	0	0	2018-04-25	16:31:24	5	36.9	25	19.343	102.667	102.333	0	102.333	205	4.8	4.32642	2.7	1.62435	0.903955	109	60	73.5734	73.5476	142.029	1.66899	45.2468	67.4317	22.0299	168.371	236.999	225.222	0.731996	68.4179	25.7252	1.34883
CHL10176	73	0	1	0	0	0	0	0	0	0	0	0	0	0	0	0	0	2018-04-27	17:09:57	6	20.2	18.6453	24.1228	104.538	111.615	0.512821	112.128	216.667	4.8	6.73575	3.96173	1.71192	1.254	131	70	49.7823	46.8424	100.293	1.49667	50.3486	52.0873	19.3796	39.3079	189.848	167.28	0.939417	61.2972	16.5298	1.10642
CHL10188	74	1	1	0	0	1	1	1	0	0	0	0	0	0	0	0	0	2018-05-08	12:35:46	7	17.4	26.7759	26.8158	122.857	192.714	2.12143	194.836	317.693	4.8	7.88725	4.47634	1.75071	2.2002	154	85	93.5468	55.3356	116.672	0.995071	45.8919	49.0573	15.0845	111.711	184.496	110.76	1.30121	46.2147	17.6542	1.04226
CHL10189	21	0	0	0	0	0	0	0	0	0	0	0	0	0	0	0	0	2018-05-08	14:37:58	4.5	24.9	21.1	37.1557	108.5	248.214	5.57857	253.793	362.293	4.6	3.39378	1.8	1.63472	0.542373	122	73	36.2928	44.6149	78.7979	0.543432	33.1663	37.247	10.9548	88.0773	129.955	85.6657	2.27187	29.3665	17.0598	0.856634
CHL10199	56	1	1	0	0	0	0	0	0	0	0	0	0	0	0	0	0	2018-05-16	18:19:44	7	30.5	21.7784	34.4198	116.857	205.357	5.42143	210.779	327.636	5.7	4.80993	2.45151	2.33514	0.57	96	63	78.0937	99.2579	154.761	2.4777	90.6322	83.8436	30.8856	103.122	315.744	513.863	1.82096	136.303	19.5301	1.73421
CHL10201	64	1	0	0	0	0	0	0	0	0	0	0	0	0	0	0	0	2018-05-18	12:39:54	6	30.2	19.248	25.1268	179.071	230.571	1.41429	231.986	411.057	5.5	5.06853	2.84458	1.37057	1.4478	116	71	64.127	67.3038	155.473	1.712	61.5225	66.492	20.807	165.903	325.998	213.391	1.55046	64.1421	16.8396	1.36144
CHL10211	65	0	0	0	0	0	0	0	0	0	0	0	0	0	0	0	0	2018-05-29	10:30:28	5	18.5	20.9633	39.2499	66.2143	99.5	15.7929	115.293	181.507	5.3	4.60305	2.53685	1.37833	1.2996	120	64	97.7447	66.156	148.458	2.36995	70.4269	60.0585	23.6631	172.153	298.098	238.963	1.7099	99.1803	24.4448	1.84801
CHL10213	26	0	0	0	0	0	0	0	0	0	0	0	0	0	0	0	0	2018-05-29	18:10:42	6	38.2	21.2295	30.5516	82.9286	173	6.12857	179.129	262.057	4.8	5.14611	2.78252	2.0481	0.4902	110	58	78.8708	85.6838	157.429	1.35937	66.6295	64.3643	26.9928	136.735	250.278	179.485	3.70077	69.8073	14.8507	1.61391
CHL10220	21	0	0	0	0	0	0	0	0	0	0	0	0	0	0	0	0	2018-06-06	11:13:49	5	22.8	19.0785	43.3638	70.5385	201.615	11.3385	212.954	283.492	4.9	4.34445	2.4903	1.41971	0.7182	99	60	54.2685	55.8652	102.591	0.837036	50.5767	48.6476	16.1897	111.56	163.958	107.17	3.75226	37.8593	15.9554	1.12952
CHL10221	20	0	0	0	0	0	0	0	0	0	0	0	0	0	0	0	0	2018-06-12	11:10:43	4.5	27.4	20.1951	40.3054	84.7143	179.357	9.42857	188.786	273.5	5.5	5.14611	2.68425	2.35583	0.4332	104	63	66.8667	63.0451	113.045	1.71993	65.1162	53.6127	22.2164	131.355	180.478	216.408	1.07069	66.2524	21.6117	1.44566
CHL10224	27	1	0	0	0	0	0	0	0	0	0	0	0	0	0	0	0	2018-06-15	08:27:50	13	20.4	18.5078	40.11	81.8571	197.143	2.27857	199.421	281.279	5	5.84432	3.34885	1.94725	0.5928	102	61	76.0238	59.8235	122.492	3.70844	47.6051	52.6967	21.874	153.782	235.464	226.727	1.39935	41.8417	16.5514	1.89574
CHL10228	21	1	0	0	0	0	0	0	0	0	0	0	0	0	0	0	0	2018-06-15	16:15:09	5.5	18.2	24.5	54.4004	110.778	197.222	4.26667	201.489	312.267	5	4.09326	2.1	1.25389	2.12429	132	72	88.5411	83.5269	218.827	1.72173	75.8918	111.16	28.9536	179.438	317.452	334.438	1.4239	84.1583	26.241	9.08806
CHL10236	55	1	0	0	0	0	0	0	0	0	0	0	0	0	0	0	0	2018-06-26	10:58:09	16	35.3	21.6029	22.7506	89.1429	127.786	3.92857	131.714	220.857	5.5	4.65477	2.32739	1.98604	0.9462	112	67	62.2311	51.1723	99.5064	1.52543	57.3613	42.2088	17.1777	186.214	211.646	184.876	1.30409	46.7743	6.80973	0.768465
CHL10237	79	1	1	0	0	0	0	0	0	0	0	0	0	0	0	0	0	2018-06-27	09:45:22	5.5	25.4	27.7028	28.5445	85.3571	144.357	2.59286	146.95	232.307	5.4	7.03388	4.0031	1.97569	0.7524	127	76	68.658	50.2458	102.519	1.37337	63.8531	51.9742	17.9518	134.145	211.686	165.715	1.37754	56.917	13.0671	0.996596
CHL10238	68	1	1	0	0	0	0	0	0	0	0	0	0	0	0	0	0	2018-06-27	11:42:52	6	30.6	22.0386	21.1799	40.4286	64.8571	0	64.8571	105.286	5.5	6.23222	3.38505	2.03258	0.8892	127	76	81.3648	62.661	128.275	2.48504	68.5066	59.351	17.6013	166.999	267.401	162.397	1.20594	64.403	16.9365	2.00282
CHL10241	24	1	0	0	0	0	0	0	0	0	0	0	0	0	0	0	0	2018-06-27	16:56:13	6	12.7	22.7204	46.4478	52.7857	127.429	4.71429	132.143	184.929	5	3.49108	1.97052	0.943884	0.8778	126	82	66.2005	63.4325	215.242	1.1865	68.6366	113.185	34.9784	114.622	299.62	211.385	1.28086	55.2959	19.7438	5.216
CHL10256	28	1	0	0	0	0	0	0	0	0	0	0	0	0	0	0	0	2018-07-10	17:08:57	6	16.7	22.7	65.0931	93.0714	245.214	42.5071	287.721	380.793	5.2	5.7513	3.3	1.34197	1.00565	131	92	47.6687	42.0426	112.395	0.885274	32.2318	45.2102	14.6005	81.9148	164.745	129.321	0.989529	38.9102	15.8587	1.02404
CHL10257	21	1	0	0	0	0	0	0	0	0	0	0	0	0	0	0	0	2018-07-11	09:03:23	11	27.4	27.9273	26.8233	58.7857	79.5	0.157143	79.6571	138.443	5.3	6.15464	3.51952	1.46108	1.938	131	92	63.1771	46.8447	100.538	1.01318	43.3779	46.0327	21.0878	77.368	171.639	164.971	0.747964	46.0815	21.1584	1.54088
CHL10261	72	0	1	0	0	0	0	0	0	0	0	0	0	0	0	0	0	2018-07-13	09:13:17	4.5	18.1	21.7	19.1906	142.286	177.357	1.41429	178.771	321.057	6.2					111	59	44.9101	53.1581	74.7936	1.13279	38.8936	33.9446	11.1104	118.463	135.934	87.5784	0.836674	39.3314	7.70673	0.776218
CHL10266	74	0	0	0	0	0	0	0	0	0	0	0	0	0	0	0	0	2018-07-17	13:04:23	5	39.9	19.47	23.9138	77.6	77	11.75	88.75	166.35	5.7	5.76674	3.31782	1.45074	0.9348	114	66	42.9838	41.8176	65.1147	0.891177	35.8299	30.0034	10.4782	121.689	130.893	105.665	0.692909	31.6614	9.85333	0.783117
CHL10272	23	1	0	0	0	0	0	0	0	0	0	0	0	0	0	0	0	2018-07-20	09:05:32	14	6.2	27.5	55.3093	90.3846	234.692	27.5214	262.214	352.598	5.4	3.78238	2.1	0.974093	0.983051	125	79	57.3958	51.2189	99.3052	1.45545	58.3203	42.3698	17.8932	78.0355	158.724	128.175	1.05898	48.8774	17.0142	1.57204
CHL10281	48	1	0	0	0	0	0	0	0	0	0	0	0	0	0	0	0	2018-07-25	16:44:06	5	25.7	19.4609	35.3362	66.5	202	20.6643	222.664	289.164	5.5	4.31859	2.24981	1.32144	1.7898	115	76	82.4482	86.9281	201.595	2.80359	77.306	101.458	37.906	130.893	383.021	226.589	4.1854	83.7598	25.273	2.51561
CHL10285	26	0	0	0	0	0	0	0	0	0	0	0	0	0	0	0	0	2018-07-27	16:22:59	4	15.2	19.9219	44.8373	95.8462	150.769	0.512821	151.282	247.128	4.8	7.91311	4.05224	2.83941	1.4592	130	73	63.093	54.3261	123.037	0.696375	51.3236	51.7443	25.2602	74.2445	251.269	166.571	5.88282	82.9823	33.3176	0.764075
CHL10287	22	0	0	0	0	0	0	0	0	0	0	0	0	0	0	0	0	2018-07-31	14:17:36	4	21.2	17.5697	39.6016	79.4615	133.385	2.82051	136.205	215.667	5.3	5.50815	2.99974	1.70158	0.684	122	89	72.4608	57.5755	116.276	0.977175	54.215	52.9387	24.428	93.7684	199.723	255.483	2.7231	55.5255	21.8219	1.46049
CHL10288	24	0	0	0	0	0	0	0	0	0	0	0	0	0	0	0	0	2018-08-03	08:25:29	15	23.9	26.398	31.7007	103.857	165.714	1.02143	166.736	270.593	4.8	4.78407	2.44634	1.41453	2.2116	115	63	62.3749	58.2781	121.441	1.18735	62.6363	54.3955	20.6534	82.1442	197.82	104.993	2.8398	48.9142	16.8998	1.08164
CHL10289	23	0	0	0	0	0	0	0	0	0	0	0	0	0	0	0	0	2018-08-03	10:27:57	13	24.8	22	43.3929	135.583	197	6.65625	203.656	339.24	5	3.78238	2	1.30311	0.632768	147	89	65.2343	51.3655	92.0847	0.962559	59.1187	39.4632	17.2295	128.956	181.723	110.864	1.07478	60.0415	27.4501	1.07603
CHL10292	28	0	0	0	0	0	0	0	0	0	0	0	0	0	0	0	0	2018-08-03	16:21:08	5	20.7	28.2	29.176	76.8571	108.286	2.90714	111.193	188.05	4.9	5.31088	3	1.15544	1.59322	108	66	68.9262	75.2268	115.294	2.33891	76.5581	58.7988	23.5625	112.98	198.692	401.956	1.32911	95.0432	21.6514	1.20387
CHL10294	24	0	0	0	0	0	0	0	0	0	0	0	0	0	0	0	0	2018-08-07	14:32:41	4.5	17.2	23.8	48.1857	79.4286	222.286	12.1	234.386	313.814	5.3	5.44041	3	1.56736	1.06215	120	72	69.4613	71.4451	130.485	1.29982	67.0331	61.1307	23.4806	151.548	230.003	201.18	1.19585	62.121	21.6868	1.45206
CHL10297	30	0	0	0	0	0	0	0	0	0	0	0	0	0	0	0	0	2018-08-08	14:32:05	4	16.9	22.2	46.1835	128.714	251.786	11.7857	263.571	392.286	5.3	5.25907	2.7	1.60363	1.43503	123	67	99.0233	90.7136	206.378	1.48869	85.3862	114.569	30.3432	144.119	305.585	232.847	2.76519	87.2156	57.6473	2.72074
CHL10298	26	1	0	0	0	0	0	0	0	0	0	0	0	0	0	0	0	2018-08-08	16:30:43	4	13.7	22.5722	45.0811	142.214	215.571	3.22143	218.793	361.007	5.1	5.48229	3.00233	1.43522	1.1514	111	79	153.806	100.729	245.774	1.78477	79.518	132.561	37.9341	192.029	380.264	267.316	2.64317	96.8022	22.8833	5.84428
CHL10303	61	1	0	0	0	0	0	0	0	0	0	0	0	0	0	0	0	2018-08-14	11:52:02	5	29.9	19.9481	31.5943	91.1538	163.692	1.53846	165.231	256.385	5.4	5.06853	2.59374	1.77657	1.425	122	80	83.5081	68.7571	132.439	2.29724	62.8339	61.4264	20.9347	131.217	261.948	254.562	0.921956	66.4357	19.6441	1.4884
CHL10306	29	0	0	0	0	0	0	0	0	0	0	0	0	0	0	0	0	2018-08-14	16:48:45	5.5	19.2	23.7332	41.5712	77.1429	170.929	20.2714	191.2	268.343	5.3	5.68916	3.0437	2.0119	0.5472	157	81	82.4766	91.8106	197.851	1.66703	87.3195	107.899	46.2189	137.345	348.842	230.61	1.74733	105.643	24.5209	3.38915
CHL10309	74	0	0	0	0	0	0	0	0	0	0	0	0	0	0	0	0	2018-08-15	13:25:10	7	41.3	30	19.0425	111.929	109.857	0	109.857	221.786	5.4	5.25	3	1.26972	0.9462	134	89	42.8896	49.973	90.132	1.20808	48.6457	41.8738	18.9376	149.896	147.306	336.427	0.902821	62.0618	17.6366	0.860355
CHL10314	72	0	0	0	0	0	0	0	0	0	0	0	0	0	0	0	0	2018-08-21	14:24:30	6	24.9	22.2	27.5319	157.929	135.786	0.55	136.336	294.264	5.8	6.29534	3.6	1.6114	0.813559	113	67	62.171	62.759	87.765	1.08169	46.8619	41.8064	15.9669	100.773	154.89	203.848	0.730661	62.052	15.4116	1.13406
CHL10317	23	0	0	0	0	0	0	0	0	0	0	0	0	0	0	0	0	2018-08-28	15:09:24	4	31.3	22.9	29.3766	65	85.9286	1.65	87.5786	152.579	4.8	3.60104	1.8	0.981865	1.89831	101	62	36.7648	33.8155	66.009	0.954703	41.2978	32.3624	14.8223	86.8964	123.056	163.41	0.710181	34.6016	5.51369	0.836948
CHL10324	24	1	0	0	0	0	0	0	0	0	0	0	0	0	0	0	0	2018-09-04	15:28:46	5	13	24.9989	43.1509	89.7273	170.909	4.77922	175.688	265.416	4.7	7.31833	3.95138	1.45849	2.8842	107	70	80.3469	59.0127	121.202	1.52829	68.9357	59.1661	21.5856	114.198	198.58	195.308	1.38258	56.4888	15.3483	2.56493
CHL10327	70	0	0	0	0	0	0	0	0	0	0	0	0	0	0	0	0	2018-09-05	13:56:35	6	38.9	23.5	26.7823	121.429	138.857	0.785714	139.643	261.071	5.5	5.28	3	1.18697	2.0406	107	70	48.7618	48.8403	86.9977	0.975251	37.721	37.8932	12.3906	119.582	147.711	128.04	0.801808	41.5051	16.0945	1.07706
CHL10336	22	1	0	0	0	0	0	0	0	0	0	0	0	0	0	0	0	2018-09-12	15:37:10	5.5	10	22.7594	52.6993	96.1429	167.786	3.14286	170.929	267.071	5.1	5.87018	2.96354	2.09206	2.2344	133	81	64.8141	61.5709	132.504	1.00554	54.6019	63.0336	18.197	102.08	209.848	206.551	2.13125	50.2841	10.1206	1.44194
CHL10344	24	0	0	0	0	0	0	0	0	0	0	0	0	0	0	0	0	2018-09-18	16:48:50	6	14.6	26.5	40.6902	96.0714	147.429	7.93571	155.364	251.436	5.4	4.71503	2.7	1.13212	1.15254	125	75	71.508	61.9875	124.122	2.02088	61.163	60.7424	22.7764	123.769	266.285	163.767	2.25342	68.1381	17.0394	1.8613
CHL10345	26	1	0	0	0	0	0	0	0	0	0	0	0	0	0	0	0	2018-09-19	11:09:17	16	18.3	28.3	44.9337	87.7143	138.5	11.7857	150.286	238	4.8	7.43523	4	1.61658	3.44633	150	77	101.646	75.3408	184.398	2.26067	92.5366	80.781	25.4452	194.654	343.334	293.98	2.1252	59.7976	26.3206	2.53283
CHL10354	25	0	0	0	0	0	0	0	0	0	0	0	0	0	0	0	0	2018-09-26	16:42:57	4	17.9	26.1	53.5235	62.4286	174.143	32.3714	206.514	268.943	5.1	6.62	3.7	1.72485	1.6416	149	74	36.3897	51.5437	77.6099	0.889164	47.9328	42.7883	13.5051	67.8582	124.564	178.519	10.1944	50.0133	8.86758	0.926481
CHL10359	74	0	1	0	0	0	0	0	0	0	0	0	0	0	0	0	0	2018-10-02	13:36:09	6	18.3	20.4783	31.4709	120.643	130.143	0.157143	130.3	250.943	5.4	5.32713	2.81614	1.97052	1.368	107	70	67.5563	58.5453	117.9	1.23941	50.9814	51.8771	26.7181	125.792	192.903	241.641	2.62623	84.4679	32.6969	1.18116
CHL10362	85	1	0	0	0	0	0	0	0	0	0	0	0	0	0	0	0	2018-10-03	13:31:26	8	40.9	24	21.4082	121.909	160	1.73864	161.739	283.648	5.2	3.10881	1.5	1.34456	0.553672	123	64	90.0205	70.4705	149.858	1.83543	51.7934	68.5845	21.6784	139.614	270.633	209.697	1.39633	61.4826	17.7066	1.97221
CHL10365	24	0	0	0	0	0	0	0	0	0	0	0	0	0	0	0	0	2018-10-05	08:41:43	13	15.8	21.6	42.4972	109	235.25	14.1562	249.406	358.406	5.3	5.18135	2.9	1.66321	1.20904	133	66	55.4845	59.0748	107.375	0.958169	57.1616	50.0844	22.14	142.754	174.042	175.308	1.11151	60.7488	20.3063	1.05615
CHL10367	22	0	0	0	0	0	0	0	0	0	0	0	0	0	0	0	0	2018-10-05	12:29:58	4.5	37.2	24.1	28.88	106.571	151.429	1.96429	153.393	259.964	5	6.29534	3.5	1.13472	2.89266	129	71	47.7045	45.8509	94.6359	0.849394	40.7231	57.5073	20.4288	67.351	158.342	245.739	0.839376	54.3654	11.6847	0.845594
CHL10368	29	1	0	0	0	0	0	0	0	0	0	0	0	0	0	0	0	2018-10-05	14:12:19	4	8.7	20.5	49.6158	55.2308	104	5.92308	109.923	165.154	5.2	4.63731	2.5	1.70207	0.644068	115	73	78.7795	81.7163	180.938	1.66152	98.0929	92.1759	31.3177	74.8219	310.579	299.51	2.07147	91.424	16.6633	1.24139
CHL10371	27	1	0	0	0	0	0	0	0	0	0	0	0	0	0	0	0	2018-10-09	13:30:56	17.5	25	19.721	32.2603	101	184	0	184	285	4.8					112	79	80.5423	65.8451	158.925	1.38354	73.2369	67.2035	27.8451	133.94	239.179	399.359	1.58994	60.7579	28.0927	1.61811
CHL10373	28	1	0	0	0	0	0	0	0	0	0	0	0	0	0	0	0	2018-10-09	17:35:31	3.5	16	17.239	54.9456	90	196	10	206	296	5.4	5.06853	2.85751	1.29816	1.2198	102	72	71.0224	58.6713	115.418	1.46959	73.1334	56.2865	21.9618	148.082	214.908	143.77	3.04009	49.27	11.425	1.60055
CHL10375	26	1	0	0	0	0	0	0	0	0	0	0	0	0	0	0	0	2018-10-10	12:25:28	4	15.8	29.7527	44.9312	65.1818	197	19.4949	216.495	281.677	4.9	4.26687	2.10758	1.66796	1.1172	109	71	62.6372	71.6516	147.029	1.22737	70.2765	71.4386	30.3662	128.403	265.876	303.955	2.04741	74.1716	20.4689	1.52082
CHL10377	24	0	0	0	0	0	0	0	0	0	0	0	0	0	0	0	0	2018-10-10	16:24:02	6	26.1	21	38.9128	98.1538	219	9.82906	228.829	326.983	5.2	4.35233	2.2	1.62694	1.00565	122	73	66.4688	62.8706	111.424	1.66473	61.3193	59.7152	20.5942	87.4085	185.328	224.558	0.752945	65.6501	13.72	1.2396
CHL10382	26	0	0	0	0	0	0	0	0	0	0	0	0	0	0	0	0	2018-10-12	16:24:06	5	20	23.6	40.6246	116.143	193.429	0.785714	194.214	310.357	5.1	4.66321	2.4	1.81347	1.01695	127	81	49.2109	47.4553	100.317	1.5363	52.434	55.867	18.8641	89.9719	169.949	153.87	0.852179	54.2551	11.9564	0.834844
CHL10383	76	0	0	0	0	0	0	0	0	0	0	0	0	0	0	0	0	2018-10-16	11:30:15	4.5	32	22.7583	21.0147	158.5	164.929	0.157143	165.086	323.586	5.1					116	75	43.4829	28.4225	53.646	0.842477	21.6503	25.1907	11.524	105.132	99.6972	121.335	0.829495	42.9427	11.8152	0.785808
CHL10387	72	1	1	0	0	0	0	0	0	0	0	0	0	0	0	0	0	2018-10-17	17:09:49	5	39.9	21.7051	22.4092	99.25	183.75	0.75	184.5	283.75	4.9	6.15464	3.36954	1.78174	0.9804	101	71	73.6254	56.1205	115.797	1.25496	57.6277	49.416	18.6376	89.4442	172.314	99.1726	2.1488	46.3303	16.1168	0.942847
CHL10388	27	1	0	0	0	0	0	0	0	1	0	0	0	0	0	0	0	2018-10-19	10:27:18	4	9.8	28.8	48.236	118.692	225	4.44444	229.444	348.137	5.2	4.89	2.5	1.7352	1.5162	135	92	63.209	46.5228	79.6977	0.977597	55.2116	33.793	17.5647	110.235	158.503	184.263	1.83204	42.9392	17.4382	1.41279
CHL10390	28	1	0	0	0	0	0	0	0	0	0	0	0	0	0	0	0	2018-10-19	14:27:08	4	13.4	23	43.5237	114.462	182.923	2.47863	185.402	299.863	4.9	7.24	4.1	1.52573	1.5732	130	72	74.8961	69.284	142.973	1.3609	58.2502	67.037	24.74	85.1192	239.02	294.255	1.45521	69.5796	9.81193	1.03605
CHL10391	26	0	0	0	0	0	0	0	0	0	0	0	0	0	0	0	0	2018-10-19	17:24:38	6	31.7	21.6	45.478	82	170.5	4.00714	174.507	256.507	5.1					118	69	47.3726	64.4798	140.759	0.999871	48.6435	68.5967	24.2004	90.7385	231.394	187.726	6.48639	60.3424	21.9837	1.11895
CHL10397	73	1	0	0	0	0	0	0	0	0	0	0	0	0	0	0	0	2018-10-24	11:12:59	6	21.4	19	24.1934	125.571	83.8571	0.864286	84.7214	210.293	5.3	6.44	3.6	1.61883	1.2996	135	88	63.5205	55.1407	105.177	1.61572	49.6366	46.9368	19.6529	81.968	185.183	206.905	1.29697	58.1165	15.5359	0.939914
CHL10399	74	0	0	0	0	0	0	0	0	0	0	0	0	0	0	0	0	2018-10-24	15:21:57	5	34.4	27.1	20.4453	119.786	158.857	0.55	159.407	279.193	6	4.6	2.5	1.43264	0.741	115	75	53.4327	105.54	300.99	1.74408	95.971	164.922	72.9096	146.136	497.231	292.972	2.56341	143.988	27.2192	5.5561
CHL10401	27	1	1	0	0	0	0	0	0	0	0	0	0	0	0	0	0	2018-10-26	10:21:03	4	11.3	22.8	48.5733	106.462	195.769	0.42735	196.197	302.658	5.4	7.55	4.1	2.19809	1.0602	145	85	93.768	64.6182	167.067	1.78946	65.8896	52.0757	26.8572	126.138	242.225	232.96	1.24169	75.3237	11.9886	1.33578
CHL10403	24	1	0	0	0	0	0	0	0	0	0	0	0	0	0	0	0	2018-10-26	14:44:58	5	27.3	25.1	30.3784	55.1818	134.727	1.43182	136.159	191.341	4.9	4.99	2.8	1.4766	1.3566	113	75	61.6943	83.9651	153.416	1.2968	57.6385	84.4376	29.6541	105.84	264.282	217.804	2.14388	63.8898	17.4544	1.83159
CHL10410	77	1	0	0	0	1	1	0	0	0	0	0	0	0	0	0	0	2018-10-31	11:41:23	5	28.9	20.8209	23.2805	114.714	156.5	3.06429	159.564	274.279	5.8	7.37005	3.94104	2.57047	0.5244	140	86	64.277	56.1582	133.537	1.92164	58.9604	58.9933	18.4084	114.259	238.533	155.662	0.940504	68.4047	24.8901	1.39479
CHL10413	25	0	0	0	0	0	0	0	0	1	0	0	0	0	0	0	0	2018-11-02	10:59:48	4	18.9	22.2291	46.3007	62.4286	218.429	7.77857	226.207	288.636	5	4.44789	2.20584	1.72485	1.425	153	77	59.7901	48.1643	82.9713	0.919093	44.5089	38.3086	17.4194	78.0862	142.054	86.614	5.22252	34.8836	11.6562	0.559289
CHL10415	23	1	0	0	0	0	0	0	0	0	0	0	0	0	0	0	0	2018-11-02	14:35:55	4	12	20	41.6517	65	151.643	7.85714	159.5	224.5	4.8	4.63731	2.3	1.64508	1.24294	125	73	65.5137	54.9506	173.742	1.36587	64.8451	89.2031	31.8228	86.1902	279.648	203.773	1.36969	70.6181	20.9485	2.53712
CHL10417	49	1	0	0	0	0	0	0	0	0	0	0	0	0	0	0	0	2018-11-06	12:48:35	5	31.2	25.711	31.4725	119.077	181.154	7.44615	188.6	307.677	5.3	5.94776	3.01267	2.41014	0.5358	140	75	70.2956	70.8319	152.182	0.993793	45.651	75.6392	21.9554	177.137	294.8	203.089	1.05601	79.9627	20.6057	1.39506
CHL10418	26	1	0	0	0	0	0	0	0	0	0	0	0	0	0	0	0	2018-11-06	14:30:21	4.5	11.2	24.2	52.7435	87.5	257	25.6667	282.667	370.167	4.8	6.62	3.7	1.21024	2.3826	154	79	40.2479	39.8992	67.916	0.649171	34.6976	30.5579	13.1971	80.1886	132.8	139.355	1.09458	41.7467	7.95222	1.09655
CHL10419	27	1	0	0	0	0	0	0	0	0	0	0	0	0	0	0	0	2018-11-06	17:00:58	4	23.3	25.2	39.9061	79.5	204.5	3.20833	207.708	287.208	4.8	4.84456	2.6	1.52073	1.29944	114	72	94.167	107.46	512.421	2.25679	85.6515	129.326	45.4915	136.085	357.389	658.171	1.67031	125.058	24.1342	2.42369
CHL10420	27	1	0	0	0	0	0	0	0	0	0	0	0	0	0	0	0	2018-11-07	11:21:51	4	14.2	22.2	51.3316	90.6667	155.167	2.53125	157.698	248.365	4.7	7.32	4.2	1.94466	1.311	138	87	71.396	59.2897	108.571	1.4435	75.3302	52.2069	23.1759	106.676	221.417	259.767	2.07559	54.8515	20.261	1.4352
CHL10424	56	0	0	0	0	0	0	0	0	0	0	0	0	0	0	0	0	2018-11-13	10:59:22	17	25.5	19.4	36.7852	107.417	198.75	7.03125	205.781	313.198	5.1	6	3	2.61702	0.7296	116	83	102.108	83.8031	197.104	2.02075	75.8805	89.6262	28.6389	148.018	316.378	284.964	1.5495	78.7093	24.5169	2.37811
CHL10430	47	1	0	0	0	0	0	0	0	0	0	0	0	0	0	0	0	2018-11-14	16:38:55	5	24.2	20.6	22.66	113	196.5	1.5	198	311	5.5	5.72539	3.2	1.48705	1.11864	117	72	77.1217	71.5407	147.169	1.45253	64.9802	82.6095	32.6219	109.684	292.554	295.925	2.21395	66.3303	18.9104	5.62027
CHL10432	26	0	0	0	0	0	0	0	0	0	0	0	0	0	0	0	0	2018-11-16	11:17:59	17	19.3	23.7118	46.6462	82.9231	175.538	6.06838	181.607	264.53	5	6.74942	3.75485	1.88777	1.14	123	84	71.415	64.9211	132.586	1.95104	66.9598	57.6591	23.5762	154.481	204.924	155.246	0.765313	51.7922	27.5029	1.25439
CHL10435	59	1	0	0	0	0	0	0	0	0	0	0	0	0	0	0	0	2018-11-20	11:35:49	5	27.4	29.2421	36.1596	126.154	229.231	8.20513	237.436	363.59	5.5	6.74942	4.35997	2.13861	0.9462	137	84	83.2409	76.2677	152.577	2.27089	72.5484	70.1453	23.8167	148.754	266.121	222.456	1.02252	65.9957	27.3041	1.31031
CHL10436	68	1	0	0	0	0	0	0	0	0	0	0	0	0	0	0	0	2018-11-20	14:08:07	5	30.9	27.2	24.7217	140.357	175.857	0.864286	176.721	317.079	5.4	4.68	2.5	1.23869	1.197	144	89	72.7372	76.9299	135.547	1.99368	80.2665	68.5053	30.9738	141.441	242.558	199.834	1.74688	83.9325	19.6065	1.6629
CHL10439	62	1	0	0	0	0	0	0	0	1	0	0	0	0	0	0	0	2018-11-21	11:38:45	7	36.7	22.9	20.1842	96.6154	144	0.25641	144.256	240.872	5	4.24	2.3	1.36281	1.1742	151	89	81.2833	74.7675	182.312	1.98764	80.5009	88.7846	37.3326	163.906	366.514	349.712	1.15875	106.354	32.3155	2.68769
CHL10443	28	0	0	0	0	0	0	0	0	0	0	0	0	0	0	0	0	2018-11-23	10:53:54	4	14.2	26.4	41.2783	123.167	230	0.09375	230.094	353.26	4.7	5.43	3.1	1.11715	1.1514	112	69	56.5997	57.3557	120.12	1.21435	53.6592	53.4274	16.1745	163.027	222.397	185.516	0.849938	84.3551	13.0793	0.935765
CHL10447	58	0	0	0	0	0	0	0	0	0	0	0	0	0	0	0	0	2018-11-27	13:31:39	6	22.1	23.858	31.4343	61.3571	87.5	6.44286	93.9429	155.3	5.6	6.72356	3.55831	1.4766	2.9412	120	69	88.3958	64.4405	139.131	1.60147	72.2036	67.2435	25.6804	151.702	267.733	250.68	3.70484	64.1093	35.7486	2.30923
CHL10450	26	0	0	0	0	0	0	0	0	0	0	0	0	0	0	0	0	2018-12-04	09:05:55	12	37.4	21.3	29.1953	87.5	257	25.6667	282.667	370.167	4.9	5.62176	3	1.7487	1.63842	137	68	62.4411	63.4421	139.423	1.59139	76.7071	62.7326	26.2907	124.364	240.721	154.634	0.771444	102.743	17.0851	1.10616
CHL10451	30	1	0	0	0	0	0	0	0	0	0	0	0	0	0	0	0	2018-12-04	11:39:18	14	9.5	21.4	49.2904	144.286	314.714	4	318.714	463	4.7	7.44763	4.01862	2.22653	0.8892	157	85	71.8073	63.3656	154.249	1.49712	69.9139	62.3787	28.0488	110.296	258.361	153.477	6.99034	67.113	37.3693	1.59922
CHL10462	42	1	0	0	0	0	0	0	0	0	0	0	0	0	0	0	0	2018-12-11	13:43:33	5	28.7	26.3	33.3005	147.071	221.857	1.25714	223.114	370.186	5	4.58549	2.4	1.31865	1.86441	132	79	69.2959	60.0724	126.488	1.06652	48.2774	62.4526	17.5805	143.392	228.215	153.476	0.879937	55.4416	15.9125	1.43673
CHL10468	24	1	0	0	0	0	0	0	0	0	0	0	0	0	0	0	0	2018-12-14	16:18:17	5	20.2	23.5	40.2638	76.3077	135.923	3.16239	139.085	215.393	4.8	3.8342	2	1.27461	0.621469	121	62	95.2567	65.1342	155.372	1.79305	66.9971	73.5433	24.138	123.808	272.461	305.451	1.46513	64.0391	16.8206	2.05262
CHL10471	27	0	0	0	0	0	0	0	0	0	0	0	0	0	0	0	0	2018-12-18	15:26:58	6	26.1	24.7	36.6796	71	115.583	4.21875	119.802	190.802	5	6.19171	3	1.3342	4.32768	147	80	62.2546	55.173	87.594	1.25033	44.9615	35.0553	16.3481	116.658	168.823	155.221	1.76081	50.117	10.3893	1.13335
CHL10473	27	0	0	0	0	0	0	0	0	0	0	0	0	0	0	0	0	2018-12-19	10:26:00	5	21.6	24.4	35.6855	72.2308	139.154	22.906	162.06	234.291	5.1	9.31	5.3	1.87225	1.8126	146	83	67.636	59.4185	121.475	1.56829	78.3792	49.4742	17.104	155.416	233.559	122.078	1.96039	54.2113	21.7627	1.47954
CHL10475	58	1	0	0	0	1	1	0	0	0	0	0	0	0	0	0	0	2018-12-19	15:40:08	5	36.7	21.7	29.9654	87.6429	116.643	0.235714	116.879	204.521	6.1	5.66	3.1	1.80243	0.6726	135	91	81.2066	88.778	177.557	1.85873	73.4334	84.6186	29.0477	147.892	328.177	271.459	3.41358	87.4701	19.0106	1.51963
CHL10479	74	1	0	0	0	1	1	1	0	0	1	0	0	0	0	0	0	2019-01-15	15:45:48	7	31.5	22.6474	20.716	70	68.8571	0.864286	69.7214	139.721	5.6	5.7926	3.19628	1.59038	1.1742	138	69	87.8618	54.2611	104.923	2.06484	53.8334	51.8628	16.8479	88.8331	185.861	155.059	9.29628	60.1219	18.6616	1.46098
CHL10481	70	1	1	0	0	0	0	0	0	0	0	0	0	0	0	0	0	2019-01-16	09:59:47	15	20	24	27.742	114.846	208.385	2.30769	210.692	325.538	4.8	3.00518	1.4	1.43523	1.37565	120	74	72.831	62.7187	124.085	1.4907	64.611	56.1548	20.2698	103.116	230.456	130.682	1.86539	56.4888	17.0814	1.04354
CHL10483	71	0	0	0	0	0	0	0	0	0	0	0	0	0	0	0	0	2019-01-18	11:28:14	6	27.3	23.8087	29.469	92.8889	94.3333	10.6296	104.963	197.852	5.4	6.90458	3.8738	1.70416	1.2312	139	96	77.25	58.2526	97.039	1.29835	50.3335	41.8368	23.6446	107.454	162.306	198.049	1.56978	66.6804	18.799	1.552
CHL10484	74	1	0	0	0	0	0	0	0	0	0	0	0	0	0	0	0	2019-01-18	13:33:39	7	17.4	21.5	39.7614	104.364	201.636	3.22078	204.857	309.221	5.2	5	2.7	1.45855	1.81921	135	69	73.4423	63.1356	149.57	1.36543	53.7023	66.6791	20.8394	156.287	224.805	153.56	1.16362	59.9429	24.6637	1.58972
CHL10487	70	1	0	0	0	0	0	0	0	0	0	0	0	0	0	0	0	2019-01-22	11:32:03	4.5	25.8	23.4236	28.3265	144.429	215.643	2.2	217.843	362.271	6	6.15464	2.97647	2.51358	0.8436	117	59	70.3709	76.3066	161.414	1.80574	72.383	73.988	24.4827	171.074	258.888	387.264	2.33417	83.6773	26.3083	2.36054
CHL10488	73	1	0	0	0	0	0	0	0	0	0	0	0	0	0	0	0	2019-01-22	17:27:40	6	21	25.8	31.485	100.5	132.214	4.55714	136.771	237.271	5.7	5.2	2.9	1.30075	1.5732	141	100	76.4414	60.5292	114.076	2.10681	62.7059	55.6734	10.8737	129.337	211.855	106.814	1.59625	64.6625	18.0574	1.48424
CHL10489	74	1	0	0	0	0	0	0	0	0	0	0	0	0	0	0	0	2019-01-23	09:25:52	5.5	23	20.1	33.798	126.786	127.357	3.85	131.207	257.993	5.4	5.48	3	1.57228	0.6954	145	88	63.7147	61.1833	123.595	1.26435	70.7336	48.8881	23.3874	94.4209	222.267	210.952	2.32934	69.7235	22.3804	1.22344
CHL10492	73	0	1	0	0	0	0	0	0	0	0	0	0	0	0	0	0	2019-01-25	11:27:40	5	23.7	26.7	31.2677	133.5	265	0	265	398.5	5.4	6.31	3.6	1.60848	1.1856	139	80	53.4458	59.4743	99.4554	1.39639	67.613	44.2441	18.9309	131.44	195.49	103.811	1.60755	61.074	14.0114	1.72733
CHL10493	74	0	0	0	0	1	1	0	0	0	1	0	0	0	0	0	0	2019-01-25	13:38:36	5	30.4	19.9481	31.3408	65.3846	60.6154	2.13675	62.7521	128.137	5.4	5.24955	3.17817	1.26455	1.197	136	79	73.0299	65.3086	132.135	1.75738	58.4406	72.3116	27.3726	104.826	254.961	323.381	2.21278	68.4652	26.7205	1.95196
CHL10494	25	1	0	0	0	0	0	0	0	0	0	0	0	0	0	0	0	2019-01-25	14:38:09	3.5	19.5	26.398	38.0411	80.5	139	33	172	252.5	5.1	5.61159	3.8738	1.79467	0.7638	147	97	85.6223	69.2936	146.621	1.2683	70.9756	70.8667	30.7308	113.863	213.648	222.73	0.952263	78.0412	12.163	5.01852
CHL10495	79	0	0	0	0	0	0	0	0	0	0	0	0	0	0	0	0	2019-01-29	11:29:57	15		24	24.7749	102.5	128.5	3	131.5	234	5.4	4.19689	2.2	1.34456	1.06215	129	64	59.3884	57.9886	109.326	1.45686	51.8802	48.4502	21.6106	162.227	182.425	126.508	1.41739	55.993	25.8309	1.16238
CHL10497	77	1	0	0	0	1	1	0	0	0	0	0	0	0	0	0	0	2019-01-29	15:24:34	5	18.7	25.3	35.0003	73.8571	65.9286	0.392857	66.3214	140.179	5.6	6.62	3.6	1.62658	1.6644	136	76	74.8191	73.6109	97.6227	1.86962	69.1213	41.4395	20.6786	150.387	188.452	222.6	1.5423	54.0245	12.0457	1.77564
CHL10502	28	1	0	0	0	0	0	0	0	1	0	0	0	0	0	0	0	2019-01-30	16:32:48	5	16.8	19.4874	52.5629	46.3077	90.3846	11.0256	101.41	147.718	4.6	6.07706	3.29454	1.62658	1.7214	125	77	84.125	61.7338	165.454	1.44544	68.2012	77.4578	27.0395	129.63	290.799	178.349	1.11737	71.3095	16.257	2.01071
CHL10503	77	1	0	0	0	0	0	0	0	0	0	0	0	0	0	0	0	2019-02-01	11:21:33	5.5	17.9	26.9	26.641	62	42	0	42	104	5.6	3.88	2.1	1.30592	1.3566	134	82	96.5918	57.8887	126.98	2.09269	56.339	59.0849	24.7901	124.435	216.164	147.972	1.66412	66.0038	20.8079	2.2527
CHL10504	60	1	0	0	0	0	0	0	0	0	0	0	0	0	0	0	0	2019-02-01	13:18:44	5	33	23.9813	25.7432	102.786	130.071	0.864286	130.936	233.721	5.3	6.23222	3.14714	2.04034	1.7214	115	65	83.1879	58.9649	75.6647	1.07378	60.5158	39.9768	16.826	161.669	187.117	121.311	2.47289	43.1539	20.4779	1.18713
CHL10508	78	1	0	0	0	0	0	0	0	0	0	0	0	0	0	0	0	2019-02-05	13:03:37	6	14.1	27.5	37.2286	61.3571	109.786	56.8071	166.593	227.95	4.8	4.19689	2.3	1.25389	0.666667	102	63	73.9357	55.3629	113.321	1.36396	49.4828	49.8665	19.214	147.548	195.487	175.338	1.82317	57.9084	18.281	1.49909
CHL10510	21	1	0	0	0	0	0	0	0	1	0	0	0	0	0	0	0	2019-02-05	16:55:12	5	14.9	23.3	46.5638	67.1429	189.429	2.90714	192.336	259.479	5	3.85	1.9	1.30334	1.995	121	74	80.1722	58.0354	162.188	1.33846	62.4331	84.4847	29.4084	108.097	279.32	289.414	1.25276	57.8436	18.6553	4.77023
CHL10511	72	0	0	0	0	0	0	0	0	0	0	0	0	0	0	0	0	2019-02-06	11:27:44	5	31.9	29.6158	24.1713	115.286	169.714	2.2	171.914	287.2	5.5	6.46496	3.33023	2.24981	1.2654	141	78	58.7547	55.5895	126.787	1.6086	52.7237	60.4451	16.9436	154.11	218.584	164.322	1.81053	66.5371	22.8264	0.936158
CHL10512	75	0	1	0	0	0	0	0	0	0	0	0	0	0	0	0	0	2019-02-06	13:46:10	6	38.8	20.3383	17.6096	51.0769	39	0.0854701	39.0855	90.1624	5.5	4.08585	1.89553	1.82829	0.7866	106	67	114.019	59.09	121.093	1.88981	48.5701	53.666	21.1728	138.21	216.49	164.026	2.5275	68.5271	27.4305	1.732
CHL10515	74	1	1	0	0	0	0	0	0	1	0	0	0	0	0	0	0	2019-02-08	09:48:04	13	25.6	21.3675	22.9758	71.2143	117.714	0.864286	118.579	189.793	5.3	5.35299	2.65063	4.73235	2.0862	140	85	113.064	62.5352	151.784	2.68942	66.8517	68.8792	19.962	111.124	272.398	157.843	4.86756	60.7129	23.1208	1.99523
CHL10517	72	1	0	0	0	0	0	0	0	0	1	0	0	0	0	0	0	2019-02-08	13:24:46	5	25.1	21.6721	31.1512	64.6923	109.538	3.07692	112.615	177.308	5.5	5.35299	2.27308	1.88777	0.8322	109	71	84.4057	55.1217	130.707	1.95973	58.9326	66.7414	18.2695	84.0675	243.305	255.648	1.2435	50.6381	22.422	1.80507
CHL10518	51	1	0	0	0	0	0	0	0	0	0	0	0	0	0	0	0	2019-02-08	17:43:59	7	28.3	22.8928	32.095	99	141.75	2.55	144.3	243.3	5.2	5.7926	3.05405	1.78433	0.7866	132	79	51.8418	56.5252	123.487	0.796677	49.9854	69.7189	19.5766	153.851	225.061	213.396	1.00107	50.2351	18.9069	1.90401
CHL10526	72	1	0	0	0	0	0	0	0	0	0	0	0	0	0	0	0	2019-02-22	11:34:48	13	31.3	25.204	31.5407	200.571	203.571	0.314286	203.886	404.457	5.2	6.67184	3.36437	4.42203	1.9494	123	84	63.0394	51.8272	108.2	1.09991	58.2249	45.9097	18.63	122.932	210.509	201.148	0.847576	54.3295	24.7877	1.1391
CHL10528	74	0	0	0	0	0	0	0	0	0	0	0	0	0	0	0	0	2019-02-22	15:00:00	5	27.2	24.4	23.8072	156.846	190.077	1.88034	191.957	348.803	5.3	6.41	3.3	1.87484	1.9722	136	91	57.4841	73.0955	239.712	1.19229	75.3003	131.269	42.4419	115.49	330.497	192.97	1.64372	109.658	26.626	4.33919
CHL10529	24	1	0	0	0	0	0	0	0	0	0	0	0	0	0	0	0	2019-02-22	17:10:45	5	12.7	21.3	57.6568	105.286	208.929	34.4929	243.421	348.707	4.7	4.43005	2.1	1.53886	1.49153	132	74	52.9025	57.5309	84.7773	1.10718	55.3007	34.1149	14.1643	99.1959	126.67	204.879	6.6493	62.2141	10.5991	1.18804
CHL10534	73	0	1	0	0	0	0	0	0	0	0	0	0	0	0	0	0	2019-02-27	11:58:58	5	22.4	23.4343	21.9828	88.7692	75.5385	0.854701	76.3932	165.162	5.6	6.4391	3.50659	1.64986	2.0634	151	86	57.9185	50.5322	109.826	1.28885	45.1346	42.699	18.3646	110.566	208.654	127.067	1.46577	62.3911	14.8203	1.18888
CHL10536	28	1	0	0	0	0	0	0	0	0	0	0	0	0	0	0	0	2019-03-01	08:33:51	3	17.4	24.4	46.7187	103.154	182.923	6.66667	189.59	292.744	5.1	4.09326	2	1.84456	0.440678	127	57	68.5552	74.7063	162.561	2.27003	68.188	67.7376	34.0738	94.5746	293.908	232.978	1.36382	123.329	14.4572	2.03249
CHL10538	55	1	0	0	0	0	0	0	0	0	0	0	0	0	0	0	0	2019-03-01	13:54:29	7	18.9	29.4	44.2155	78	263.429	26.0857	289.514	367.514	5.7	6.31	3.4	1.79467	1.2084	118	70	82.1341	69.5888	135.827	2.33178	61.1027	60.3101	26.3381	129.574	290.048	204.501	1.2073	121.936	21.5472	1.62358
CHL10539	22	1	0	0	0	0	0	0	0	0	0	0	0	0	0	0	0	2019-03-01	15:38:10	5	8.8	21.889	51.072	81	191.667	3	194.667	275.667	4.8	5.61159	2.77476	1.99379	1.026	118	70	80.2893	73.3597	176.356	1.91092	73.81	78.7266	25.0413	121.266	291.845	237.822	1.3	68.4483	20.7571	3.14565
CHL10544	20	1	0	0	0	0	0	0	0	0	0	0	0	0	0	0	0	2019-03-05	16:18:45	5.5	20.3	24.1	37.7503	75	97.5	2.90714	100.407	175.407	5.3	5.18135	2.9	1.48705	0.485876	130	79	73.1131	54.993	121.709	1.62742	54.7005	55.9621	18.4351	108.716	211.576	260.685	1.06079	53.5172	13.9014	1.95483
CHL10545	73	1	1	0	0	0	0	0	0	0	0	0	0	0	0	0	0	2019-03-06	11:39:12	6	29.9	28	29.738	70.6429	106.286	2.43571	108.721	179.364	5.6	5.56	3.13	1.43781	0.855	148	93	65.6351	45.0855	133.722	1.06939	39.4498	55.9548	20.3408	130.683	258.233	207.775	2.22414	70.1569	25.0333	1.73125
CHL10546	73	1	1	0	0	1	0	0	1	0	0	0	0	0	0	0	0	2019-03-06	13:24:49	6	20.2	23.8	37.2681	67.0714	241.571	4.63571	246.207	313.279	5.6	8.07	4.51	2.37911	2.736	120	68	95.6255	58.446	111.916	2.14269	65.1337	47.6417	22.1839	158.088	217.951	226.192	1.57717	55.2498	13.8614	2.21617
CHL10550	76	0	0	0	0	0	0	0	0	0	0	0	0	0	0	0	0	2019-03-08	13:13:14	5	35.6	17.8	28.4975	86.7143	61.9286	0	61.9286	148.643	5.8	5.15	3.1	1.4016	1.6872	116	74	51.0319	56.1272	131.54	1.16527	46.168	59.6233	18.3598	145.802	223.272	152.947	0.936928	66.0818	24.6147	1.07902
CHL10552	26	1	0	0	0	0	0	0	0	0	0	0	0	0	0	0	0	2019-03-08	16:27:01	6	17.4	23.2	46.0524	61.9231	139.385	6.51538	145.9	207.823	5.1	6.7	3.99	2.09982	0.6384	111	71	73.0728	69.9008	139.654	1.66641	68.0186	67.1774	22.2275	76.5622	232.434	244.279	0.950764	54.0431	12.2218	1.20978
CHL10553	73	0	0	0	0	0	0	0	0	0	0	0	0	0	0	0	0	2019-03-15	09:55:37	5	31.7	23	23.0917	90.9231	95.1538	3.58974	98.7436	189.667	5.2	6.21	3.83	2.05069	0.9804	140	96	67.4643	54.8674	96.7652	1.29766	48.2455	41.3771	15.1346	93.0735	180.083	136.163	0.64026	56.4275	12.8341	1.04595
CHL10554	20	1	0	0	0	0	0	0	0	0	0	0	0	0	0	0	0	2019-03-15	11:20:26	3.5	5.9	24.1	58.2851	61.1429	166	46.2786	212.279	273.421	4.8	6.67	4.04	2.16964	0.8094	149	94	68.2356	49.57	108.306	1.60624	63.7695	50.9918	20.7762	97.3952	185.494	175.704	1.16739	52.1918	15.0788	2.20703
CHL10555	73	0	0	0	0	1	1	0	0	0	0	0	0	0	0	0	0	2019-03-15	13:27:27	6	32.9	26	22.2076	80.9286	99.1429	0.314286	99.4571	180.386	5.4	5.53	3.14	1.83605	1.9152	115	83	48.6805	47.6322	103.031	0.888214	41.7708	43.6774	16.3166	133.106	175.911	121.248	1.80665	65.3097	20.8208	1.14395
CHL10557	71	1	1	0	0	1	1	0	0	0	0	0	0	0	0	0	0	2019-03-19	11:30:19	17	24.3	25.1	34.1269	74.8462	121.077	12.2692	133.346	208.192	5.1	7.68	5.15	1.13525	1.6416	153	91	61.1766	72.0259	156.148	2.23773	78.0784	61.0355	27.3322	134.188	263.568	245.196	1.71367	83.6999	25.8199	1.66407
CHL10558	74	1	1	0	0	1	1	0	0	0	0	0	0	0	0	0	0	2019-03-19	13:27:28	7	14.6	26	44.1122	137.643	165.786	2.43571	168.221	305.864	5.8	6.7	4.28	1.91621	1.3224	143	94	69.3169	56.5686	129.323	1.51934	46.0695	58.6045	16.4248	142.988	218.525	355.297	1.6888	50.9605	14.231	1.4671
CHL10561	75	1	1	0	0	1	0	0	1	0	0	0	0	0	0	0	0	2019-03-20	13:38:06	6	32.2	24.4	29.6631	121.214	229.714	7.22857	236.943	358.157	5.8	5.84432	3.54797	1.82829	0.9006	151	92	80.424	72.2809	144.058	1.60273	64.0041	59.6079	26.6586	124.307	247.093	192.506	1.39555	65.846	16.0165	2.14282
CHL10564	71	0	0	0	0	0	0	0	0	0	0	0	0	0	0	0	0	2019-03-22	11:44:42	7	21.9	21.7	25.3323	110.333	127.583	0.28125	127.865	238.198	5.7	6.23	3.55	2.26274	1.0374	133	84	50.8704	50.0248	67.8323	1.46656	41.8549	37.3964	13.4549	115.959	144.096	156.879	3.28817	45.5382	11.6465	1.21027
CHL10567	71	0	0	0	0	0	0	0	0	1	0	0	0	0	0	0	0	2019-03-29	13:00:00	13	38	29	24.2551	98.7143	111.357	5.81429	117.171	215.886	5.4	4.89	2.98	1.52832	0.7524	146	101	57.9228	45.641	83.9243	1.12554	38.0565	36.2744	15.1649	115.536	145.117	85.1763	1.18041	40.2776	15.4467	1.20756
CHL10570	24	1	0	0	0	0	0	0	0	0	0	0	0	0	0	0	0	2019-03-26	17:20:45	5	8.3	21.1	55.3333	85.0909	225.636	17.4747	243.111	328.202	5.1	6.31	3.34	2.7851	0.9348	110	68	66.7305	42.9875	94.3862	1.21558	56.568	49.4047	15.5552	91.071	163.593	173.925	1.1063	44.2059	15.0447	1.43604
CHL10571	79	1	1	0	0	1	1	1	0	0	0	0	0	0	0	0	0	2019-03-27	11:50:05	5.5	26.1	22.8	22.52	94.9231	79.4615	1.45299	80.9145	175.838	5.3	7.37	4.21	2.91958	1.1628	114	68	77.5613	52.838	113.714	1.875	46.1354	54.4382	17.6294	127.141	229.662	183.638	0.853293	57.2564	22.8834	1.99289
CHL10576	73	0	0	0	0	0	0	0	0	0	1	0	0	0	0	0	0	2019-03-29	13:35:53	6	15.2	25.1	30.4305	139.571	248.857	2.59286	251.45	391.021	5.6	6.54	4.12	1.57486	2.4966	142	80	53.3555	43.7227	87.2872	1.25874	45.4513	39.3046	14.4033	82.6202	152.164	120.378	0.960748	46.6716	14.1869	1.13094
CHL10579	75	1	0	0	0	1	1	1	0	0	0	0	0	0	0	0	0	2019-04-02	13:15:17	5.5	28.7	23.8	27.7346	60.1429	68.4286	0.0785714	68.5071	128.65	5.8	5.58573	3.30489	1.92139	2.166	125	78	77.6295	64.6954	123.051	1.72073	56.7102	56.5857	26.5428	154.663	232.034	170.116	1.15844	74.5627	26.7155	1.26784
CHL10580	71	0	0	0	0	0	0	0	0	0	0	0	0	0	0	0	0	2019-04-02	15:35:46	5.5	35.6	24.3	28.1306	97.5714	170.929	1.02143	171.95	269.521	5.4	5.48	3.01	2.45151	0.4332	138	92	55.8278	44.3555	102.419	0.836377	39.8816	53.2376	18.4929	93.6629	162.814	125.17	1.2208	49.5083	12.3193	1.01231
CHL10583	20	1	0	0	0	0	0	0	0	0	0	0	0	0	0	0	0	2019-04-03	17:23:46	5	12.9	24.6	46.8135	81.125	152.625	40.6875	193.312	274.438	5.3	6.65	3.93	2.60926	0.8208	140	82	61.9842	60.0146	132.889	1.24851	64.021	71.2894	24.1587	96.2473	212.091	200.079	1.80925	53.2952	13.946	3.82161
CHL10584	72	1	0	0	0	0	0	0	0	0	1	0	0	0	0	0	0	2019-04-05	11:26:07	5	27	22.5	31.6317	67.3571	95.2857	12.5714	107.857	175.214	5.4	4.55	2.16	2.11016	2.2002	121	79	79.6832	57.0582	131.661	2.12235	67.0254	64.3527	26.8467	99.7439	243.286	314.703	1.91895	87.823	24.4708	1.93175
CHL10589	71	0	1	0	0	0	0	0	0	0	0	0	0	0	0	0	0	2019-04-09	13:29:37	5	40.2	24.3	20.5465	183.462	230.692	0.512821	231.205	414.667	5.1	7.16	3.87	2.49289	0.57	124	82	46.013	54.2223	108.417	1.06599	46.2603	53.6769	25.9081	112.731	213.094	221.229	4.00958	87.2159	31.3896	1.47539
CHL10591	28	0	0	0	0	0	0	0	0	0	0	0	0	0	0	0	0	2019-04-09	17:00:00	3.5	14	26.8	46.2358	81.7857	148.286	19.3286	167.614	249.4	5.2	7.76	4.4	1.48694	2.9526	137	73	62.4381	77.8446	158.548	1.51973	70.0103	77.8672	30.3326	69.3012	247.463	238.484	0.727541	79.2839	14.6008	1.30111
CHL10593	77	0	1	0	0	0	0	0	0	0	1	0	0	0	0	0	0	2019-04-10	15:56:38	7	29.5	25	24.3117	118.538	131.923	0	131.923	250.462	5.8	5.02	2.59	1.7895	0.9006	109	70	45.7329	74.0862	215.658	1.00431	62.6559	128.418	20.8988	127.259	294.504	219.359	1.67837	73.5299	20.6347	0.949015
CHL10594	27	0	0	0	0	0	0	0	0	0	0	0	0	0	0	0	0	2019-04-10	17:37:45	6	22	28.5	47.3628	103.462	188.538	7.69231	196.231	299.692	4.6	5.35299	2.95061	1.49211	1.14	123	84	58.646	61.4576	126.262	0.823879	61.6561	70.7262	21.717	112.353	191.943	126.46	4.58771	47.7734	14.4096	1.2467
CHL10595	73	0	1	0	0	0	0	0	0	0	0	0	0	0	0	0	0	2019-04-12	13:33:09	7	24.5	28.4	26.841	151.929	111.857	1.1	112.957	264.886	5.4	4.86	2.55	1.55159	1.2198	124	90	64.4804	46.3392	108.629	1.01171	48.1632	47.3814	18.2967	137.872	185.14	270.35	2.77234	46.4259	25.3469	1.0508
CHL10596	76	0	0	0	0	0	0	0	0	0	0	0	0	0	0	0	0	2019-04-12	15:21:41	6	31.7	20.8	21.6915	153.846	251.231	4.31538	255.546	409.392	5.2	7.06	3.91	2.2136	0.7296	115	71	100.729	58.4941	117.298	2.33704	48.2931	60.9919	20.886	131.656	210.417	133.744	2.32783	73.3924	18.3817	1.53376
CHL10599	72	1	1	0	0	0	0	0	0	0	0	0	0	0	0	0	0	2019-04-16	15:35:52	4.5	22.5	21.3	36.6512	71.2857	140.214	18.2286	158.443	229.729	5.5	5.79	3.22	1.76364	1.4934	123	76	105.107	61.9116	151.688	3.0928	62.4447	77.6829	25.5592	126.526	260.377	344.507	3.1646	96.0709	24.2815	2.60432
CHL10600	26	1	0	0	0	0	0	0	0	0	0	0	0	0	0	0	0	2019-04-16	17:07:38	5	11	24.6	40.3903	89.8571	110	1.17857	111.179	201.036	4.9	5.95	3.25	1.74813	1.3794	115	83	82.9125	65.9676	161.88	1.70117	65.2931	79.9326	28.8296	134.658	280.512	227.174	1.41514	62.2661	19.2019	2.92632
CHL10602	76	0	0	0	0	1	1	0	1	0	0	0	0	0	0	0	0	2019-04-17	11:44:08	5.5	27	24	24.5101	111	187.538	0.598291	188.137	299.137	5.7	4.86165	2.68167	1.5128	0.8094	115	75	58.0166	55.743	111.996	1.43378	62.133	47.7072	22.1711	128.795	192.073	124.54	1.23127	66.1166	19.2985	1.21292
CHL10605	25	1	0	0	0	0	0	0	0	0	0	0	0	0	0	0	0	2019-04-17	16:08:55	6	8.8	22.2	54.474	86	167.5	43.0571	210.557	296.557	5.3	4.76	2.42	1.63434	1.2084	110	77	94.9714	58.7602	133.435	1.28981	63.0612	58.6367	28.2726	140.12	239.863	448.156	10.4997	63.2089	14.6083	3.60235
CHL10612	76	1	0	0	0	0	0	0	0	0	0	0	0	0	0	0	0	2019-04-24	15:04:24	4.5	35.3	29.7	22.8378	73.4615	80.8462	0.169231	81.0154	154.477	5.7	7.37	4.3	1.50246	1.083	143	89	75.8629	88.3886	149.617	2.16666	52.2527	66.7336	19.9856	159.625	250.023	189.505	1.0801	64.2352	18.463	1.54921
CHL10617	26	0	0	0	0	0	0	0	0	0	0	0	0	0	0	0	0	2019-04-26	16:20:51	5	27.7	24.9	35.275	90.7143	195.143	9.42857	204.571	295.286	5.2	4.65	2.39	1.78433	1.14	108	75	62.0023	51.5811	104.037	1.219	67.9048	57.0072	19.9701	87.2775	195.518	204.221	1.88361	64.9521	12.849	2.00435
CHL10620	85	1	1	0	0	0	0	0	0	0	0	0	0	0	0	0	0	2019-04-30	15:38:13	5	36.3	21.2	21.3064	156	172.462	0.0854701	172.547	328.547	6.1	6.36	3.31	1.92914	1.4136	126	82	71.7818	55.7011	156.599	1.17765	62.0145	82.4019	19.6766	134.592	273.952	178.943	1.24138	63.059	17.7179	1.6094
CHL10623	30	1	0	0	0	0	0	0	0	0	0	0	0	0	0	0	0	2019-05-03	12:29:53	17	12.3	22	49.5916	138.231	204.615	0.598291	205.214	343.444	5.3	6.96	3.72	1.94983	1.4706	114	76	55.7876	37.0987	90.3828	0.767238	45	36.0582	14.8439	68.4385	164.432	97.728	0.672782	35.7685	15.2027	0.810582
CHL10631	73	1	1	0	0	1	0	1	0	0	0	0	0	0	0	0	0	2019-05-15	13:25:15	17	33.5	23.2	30.0309	87.3077	144.231	9.23077	153.462	240.769	5.1	6.28	3.29	0.92061	3.6594	135	86	58.6152	52.2232	106.461	2.31986	43.7561	39.1579	18.4091	96.2085	180.998	162.014	0.848195	49.7185	18.3575	1.3359
CHL10639	84	1	0	0	0	1	1	0	1	0	0	0	0	0	0	0	0	2019-05-21	17:09:37	6	29.4	22.7	24.7879	129.714	115.5	0	115.5	245.214	5.7	6.49	3.44	1.87225	2.1888	128	83	87.9226	71.2564	142.512	2.03284	60.9767	81.8796	26.9835	123.734	274.287	170.888	1.3093	87.343	18.9994	1.52728
CHL10645	83	1	0	0	0	0	0	0	0	0	0	0	0	0	0	0	0	2019-05-28	09:28:05	13	39.6	22.3	23.8979	143.929	178.5	0.235714	178.736	322.664	6.1	9.21	5.33	2.10758	1.1058	128	66	63.7181	63.808	105.741	2.13365	64.1695	48.768	26.1944	166.858	236.177	134.732	1.28088	70.4138	34.5355	1.289
CHL10658	83	1	0	0	0	1	1	0	0	0	0	0	0	0	0	0	0	2019-06-05	09:25:46	5	23.6	20.2	18.8972	82.25	119.583	0.28125	119.865	202.115	5.7	7.42	3.65	2.94285	0.855	143	86	64.2376	64.7882	101.011	1.40782	53.9984	43.0837	25.7884	166.789	210.128	234.561	1.76705	99.3973	23.8056	1.50866
CHL10674	85	1	0	0	0	0	0	0	0	0	0	0	0	0	0	0	0	2019-06-14	15:30:24	5	28.6	21.7	13.4954	184.929	81.0714	0	81.0714	266	5.6	5.28	2.52	2.22136	0.741	131	75	69.6647	92.3854	153.325	2.7101	78.028	65.8846	32.251	99.03	279.098	264.284	2.72949	125.29	23.7481	2.53332
CHL10678	85	1	0	0	0	1	1	0	0	0	0	0	0	0	0	0	0	2019-06-19	09:29:13	15	31.6	21.1	24.1751	165.214	166.786	0.235714	167.021	332.236	5.8	6.47	3.33	2.28342	1.0146	132	72	106.066	63.8966	115.499	2.95484	59.8632	52.5863	24.1488	116.128	199.083	169.677	2.53863	81.1236	14.8228	1.32088
CHR10002	84	1	3	1	1	1	0	1	1	1	1	0	0	0	1	3	3	2018-09-26	09:06:46	12	30.7	28.7	14.6691	50.625	38.125	0	38.125	88.75	5.9	5.48	3.05	1.73002	1.4022	140	82	125.015	62.7425	115.023	2.34371	55.2315	61.6012	21.6038	134.532	218.088	226.098	0.901264	49.0628	14.6872	2.30382
CHR10004	64	1	0	1	1	1	0	0	1	1	1	1	1	1	1	1	1	2019-01-16	14:17:58	5.5	28	27	36.1232	54.7143	100.786	0.864286	101.65	156.364	7.1	2.79	1.39	0.876649	3.2148	115	85	107.814	77.6942	275.191	1.80558	60.4189	149.782	43.0229	85.1816	396.786	368.668	0.849276	78.4093	25.9819	2.78094
CHR10005	85	1		1	1	1	1	0	0	1	1	0	0	0	1	2	2	2019-01-22	12:25:51	4	20.9	20.8	27.7474	74.2143	109.857	0.235714	110.093	184.307	6.4	3.96	2.06	1.46625	0.6954	130	72	61.2272	79.528	109.184	2.15225	56.3863	54.9625	18.4629	110.452	220.607	267.003	1.43042	60.8584	11.0349	1.33255
CHR10006	77	1	0	1	1	1	1	0	1	1	1	0	0	0	1	2		2019-01-23	14:26:09	5	31.3	26.7	18.67	48.5455	27.5455	0	27.5455	76.0909	5.9	5.56	3.09	1.44815	1.2882	144	97	91.3951	64.2226	151.974	1.72409	59.2473	84.3129	26.3792	124.954	258.905	205.132	1.72439	65.1872	28.3711	2.32477
CHR10011	75	1	0	1	0	1	1	1	1	1	1	0	0	0	1	2	1	2019-02-19	08:34:05	14	28.3	27	26.7297	108.643	130.929	0	130.929	239.571	6	5.07	2.69	1.7533	1.0032	162	80	103.397	54.1759	118.991	1.60484	41.9023	52.9946	21.3679	109.064	205.1	148.358	1.00793	58.3988	18.3217	1.33949
CHR10012	56	1	0	1	1	1	1	0	1	1	1	0	0	0	1	3	3	2019-02-27	08:37:06	14	33.4	31.2	22.7984	166	143.167	24	167.167	333.167	5.3	2.92	1.39	1.218	1.3224	125	75	122.891	63.1227	138.972	1.94561	43.9472	59.2327	17.8737	139.436	246.57	192.22	0.817068	41.6906	16.6566	1.99362
CHR10014	74	1	3	3	1	1	1	0	1	1	1	0	0	0	1	2	1	2019-03-12	14:46:45	3.5	25.6	23.3	25.4095	89.7143	190.786	4.79286	195.579	285.293	5.7	3.9	2.11	1.25937	1.083	102	61	87.0599	50.539	83.0352	2.24017	43.1178	40.0052	12.0901	81.9561	185.741	140.909	1.57509	41.3599	17.5692	1.97852
CHR10015	55	1	3	2	1	1	1	0	1	1	1	0	0	0	1	1	3	2019-03-13	08:34:36	13	21.6	25.1	23.0779	97.5	113.2	2.5875	115.787	213.287	5.8	4.32	2.25	1.29558	2.0748	135	87	105.367	89.2478	143.343	2.11283	69.9858	67.2825	27.1847	86.4669	271.044	471.311	3.19221	57.3703	15.7104	1.90677
CHR10017	49	1		1	1	1	1	0	0	1	1	0	0	0	1	2	3	2019-03-20	08:20:54	12.5	32.9	33.6	20.5214	110.667	134.833	0.09375	134.927	245.594	4.9	3.78	1.84	1.75588	0.7296	120	69	56.8091	66.673	78.5776	1.59139	42.2267	35.6102	46.7661	40.6041	150.408	160.471	1.17627	143.242	12.539	1.07465
CHR10020	61	1	1	3	1	1	1	1	1	1	1	0	0	0	1	1	3	2019-04-01	10:51:00	2.5	14.7	22.1	39.498	87.9286	155.214	9.19286	164.407	252.336	5.5	3.28	1.65	1.33695	0.8094	134	95	87.3018	59.6987	133.518	1.66282	59.5139	63.6014	20.0867	146.248	262.571	211.487	1.04563	54.0892	21.6508	2.11891
CHR10023	58	0	0	1	1	0	0	0	0	1	1	0	0	0	1	1	3	2019-04-03	10:14:42	5	40.5	35.3	16.5955	111.273	103.273	0.103896	103.377	214.649	6	4.70649	1.29041	2.51616	2.4168	141	105	73.5256	63.9301	117.263	0.9893	38.5906	57.7611	17.2579	134.574	245.075	210.447	1.69793	68.1345	16.5326	1.72273
CHR10025	79	1	1	1	1	1	1	0	0	1	1	0	0	0	1	1	2	2019-04-08	10:27:32	20	18	22.5	21.6367	101	146.429	2.2	148.629	249.629	6	4.42	2.3	1.54383	1.083	145	101	83.7346	63.7412	133.588	2.13405	62.4869	59.6156	24.893	147.173	250.102	150.042	1.91338	62.3913	30.1477	2.19588
CHR10026	85	1	1	1	0	1	1	0	1	1	1	0	0	0	1	1	1	2019-04-08	12:32:55	5	27.7	28.1	15.351	47.6364	36.6364	0	36.6364	84.2727	5.5	2.84	1.45	1.09129	0.6954	143	98	87.136	58.7377	120.498	2.15206	60.3457	60.2298	20.076	131.104	252.762	200.997	6.28444	56.5598	24.5318	1.52641
CHR10029	59	1	0	1	1	1	1	1	1	1	1	0	0	0	1	1		2019-04-12	08:35:12	4	21.6	26.3	20.632	52.2222	83.7778	0.12963	83.9074	136.13	5.8	3.57	1.89035	0.974916	1.7784	135	87	310.787	71.1282	151.43	3.52794	51.2517	85.0763	26.8096	95.593	266.725	290.951	1.39249	63.487	24.3114	2.50024
CHR10030	76	1	2	1	1	1	0	0	1	0	0	0	0	0	1	1		2019-04-15	09:32:43	11.5	31.8	29.4	14.093	34.2308	65.3077	0.0854701	65.3932	99.6239	5.7	5.25	3.03595	1.16369	0.8664	119	71	76.2465	59.4835	129.745	2.18093	54.5468	62.2162	20.0614	88.3369	258.818	145.94	5.83703	65.3021	14.2875	1.39152
CHR10031	85	1	0	1	1	1	1	0	1	0	0	0	0	0	1	3	1	2019-04-15	10:40:00	16	30.9	27.5	12.7287	61.6923	29.2308	0	29.2308	90.9231	5.5	4.19	2.14378	1.43005	1.4136	124	75	84.4009	61.5303	119.736	2.26676	57.4607	63.3127	21.3585	126.26	238.479	261.429	0.712203	51.7097	12.1052	1.6609
CHR10032	72	1	0	2	1	1	1	0	1	1	1	0	0	0	1	3	2	2019-04-15	12:34:18	6	36.9	26.7	14.493	18.9091	9.72727	0.102273	9.82955	28.7386	5.8	4.55	2.32221	1.71192	1.1628	144	78	167.189	70.2387	113.582	2.51904	44.2232	52.2891	18.1744	147.067	206.228	251.576	2.22187	53.3584	18.3576	1.85582
CHR10035	62	1	2	2	1	1	1	0	0	1	1	0	0	0	1	2	2	2019-04-24	08:26:42	3.5	19.6	19.8	14.7259	97.25	105.583	0	105.583	202.833	6	4.24	2.09723	1.6783	0.7866	108	74	88.9315	82.0877	137.107	2.3133	75.1892	64.6719	30.9508	108.655	247.533	204.605	1.49785	92.6419	24.7826	1.47961
CHR10036	85	1	1	2	1	1	1	0	1	1	1	0	0	0	1	2	2	2019-04-29	08:35:24	14	30.3	27.3	24.9965	94.4286	179.929	1.49286	181.421	275.85	6.1	4.03	2.14637	1.31627	1.2768	124	81	64.3156	52.0019	106.881	1.6488	54.6828	52.3431	16.8132	87.7737	220.628	145.461	3.56608	53.6675	19.6377	1.00892
CHR10037	83	1	0	1	1	1	1	0	1	1	1	0	0	0	1	1	3	2019-04-29	12:30:16	5.5	25.5	24.1	27.9234	73.2857	85.0714	0.314286	85.3857	158.671	6.2	4.45	2.47479	1.10422	1.1856	158	81	84.0518	68.0204	133.948	2.12587	49.6336	61.9428	24.5976	146.497	245.962	222.145	0.958941	50.3991	17.8127	1.4435
CHR10040	63	1	3	2	1	1	1	0	1	1	1	0	0	0	1	3	3	2019-05-07	08:43:49	12	24.9	27.1	22.1756	125	159.455	0.715909	160.17	285.17	6.4	3.83	2.14895	1.01888	0.969	109	71	67.9856	54.6949	109.236	1.63617	63.3126	56.301	18.8654	84.1343	203.714	193.013	0.749091	54.6915	18.4538	1.58752
CHR10046	81	0	0	1	1	1	1	0	1	1	1	0	0	0	1	1	3	2019-05-21	08:33:20	15	38.4	25	16.8331	133	177.286	0.707143	177.993	310.993	5.8	4.70649	2.82907	1.30592	1.5276	161	73	85.0912	63.1439	115.191	2.2411	60.5071	57.8298	19.8649	127.248	212.454	211.774	1.12174	63.0354	20.5644	1.7032
CHR10048	76	1	0	0		0	0			0		1	1	0	1	1	3	2019-05-22	10:29:29	4	33.5	31.1	15.1258	97.9286	89	1.25714	90.2571	188.186	7	3.05	1.56711	1.12749	1.083	118	72	99.5345	54.857	113.195	3.01972	53.0132	58.7228	19.0495	84.7392	255.256	286.358	1.09538	49.4678	20.7739	1.83634
CHR10050	42	1	2	2	1	1	1	0	1	1	1	0	0	0	1	3	1	2019-06-04	08:29:07	4	27.2	26.4	24.7788	165.357	120.643	0.157143	120.8	286.157	5.6	3.88	2.03517	1.33178	1.0488	111	70	69.4306	60.7495	113.078	1.74597	65.0867	50.9828	22.3688	127.084	184.066	210.224	1.17993	67.1946	13.9207	1.41542
CHR10051	68	1	3	1	0	1	1	0	1	1	1	0	0	0	1	1	1	2019-06-05	10:32:52	3.5	26.5	25.7	24.026	140	188.571	7.93571	196.507	336.507	5.2	3.96	2.13085	1.22317	1.1172	134	79	86.1682	71.0795	140.235	2.03663	56.3627	67.4979	16.4074	137.748	267.326	181.853	1.65912	65.0913	31.8881	1.50044
CHR10052	56	0	0	2	1	1	1	0	1	1	1	0	0	0	1	3	1	2019-06-17	12:24:09	3	37.8	25.6	12.6014	184.5	156.071	0.0785714	156.15	340.65	5.5	3.6721	1.58004	0.961986	5.586	119	70	71.0934	61.3787	116.766	1.34556	49.0865	58.255	17.2408	113.732	230.384	216.556	3.21812	50.8206	15.5824	1.03152
CHR10054	81	1	1	2	1	1	1	0	1	1	1	0	0	0	1	1	1	2019-06-19	10:43:27	16	28.5	24.5	25.1098	62.8462	82.4615	4.10256	86.5641	149.41	5.5	4.14	2.17998	1.54383	1.6188	128	65	163.652	62.7961	125.935	3.5415	47.0896	64.3212	22.2813	114.724	250.209	179.754	0.928385	47.102	21.5151	2.33138
CHR10057	55	1	2	3	1	1	1	0	1	1	1	1	2	0	1	3	3	2019-06-25	12:31:38	4	38.6	33.9	19.5317	81.1818	125.636	4.34343	129.98	211.162	6.7	3.08	1.55676	1.11973	1.0602	91	61	116.959	68.3374	150.055	2.42462	55.9496	78.9066	25.9871	105.699	326.962	212.942	1.36861	75.6518	37.6489	2.37358
CHR10060	73	1		1	0	1	0	0	1	1	1	1	1	2	1	1	3	2019-07-03	12:34:02	3	37.4	28.4	15.6622	29.6429	24.6429	0.157143	24.8	54.4429	7.8	4.42	2.24205	0.832687	4.8678	118	69	114.44	65.7229	191.697	2.635	48.9664	99.346	22.385	99.4518	341.602	468.166	1.59995	72.7549	16.7385	1.25848
CHR10061	80	1	0	2	1	1	1	0	1	1	1	0	0	0	1	1	2	2019-07-03	08:24:41	4.5	30.5	29.2	25.3303	104.429	82	0.0785714	82.0786	186.507	5.6	3.21	1.64727	1.25679	1.083	124	66	68.9857	69.1937	128.576	1.98449	61.9736	55.3219	19.5926	135.363	243.336	146.377	1.05019	65.7006	18.7319	1.7061
CHR10062	33	1	2	2	1	1	1	1	1	1	0	0	0	0	1	2	1	2019-07-09	10:46:37	3.5	27.3	29.9	25.022	145.5	319.2	10.6875	329.887	475.387	5.4	3.72	1.80502	1.45591	1.254	137	77	101.483	88.9665	2.09973	2.48617	80.5231	76.6962	37.6552	178.846	282.149	359.166	2.62675	97.6522	14.6011	2.38833
CHR10063	68	1	3	2	1	1	1	0	1	1	1	0	0	0	1	2	3	2019-07-16	10:38:54	5	25.3	24.7	27.0462	126.077	77.4615	0.42735	77.8889	203.966	5.7	4.11	2.11275	1.29558	1.7214	116	67	68.0939	58.8619	130.856	0.973074	51.574	65.2672	19.6674	81.5521	279.553	128.147	1.43158	66.9086	19.4777	1.47658
CHR10064	50	1	0	2	0	1	1	0	1	1	1	0	0	0	1	1	1	2019-07-23	10:27:36	16	25	27.2	18.5631	115.6	128.6	0.555556	129.156	244.756	6	3.44	1.81019	1.06543	1.5276	128	83	97.8524	68.3661	131.482	2.16027	62.905	61.0572	24.7137	120.145	238.839	266.637	1.29801	67.4748	10.6334	1.54017
CHR10065	55	1	1	2	1	1	1	0	1	1	1	0	0	0	1	1	2	2019-07-24	08:15:36	12	24.3	26.6	17.5402	115.071	170.143	1.65	171.793	286.864	6	4.14	2.26015	1.06284	1.4592	115	76	100.006	60.3899	168.367	2.04673	56.4877	72.9096	29.085	115.081	303.314	255.665	21.6938	65.8367	17.4364	1.60926
CHR10066	69	1	1	0		0	0			0		1	1	1	1	3	2	2019-07-24	10:18:39	15	36.4	31.1	16.6787	105.909	100.091	1.55844	101.649	207.558	6.7	4.4	2.4179	1.25162	1.6872	143	82	76.4865	56.2383	128.559	1.70374	63.8661	59.5526	18.1148	113.174	293.391	303.278	3.32365	61.3659	26.051	1.67526
CHR10067	56	1	2	3	1	1	1	0	1	1	1	0	0	0	1	3	3	2019-08-06	12:23:17	5.5	29.3	27.1	30.6896	73.9231	142	7.00855	149.009	222.932	5.7	4.01	2.07655	1.26196	1.7784	105	69	66.6371	63.5706	128.73	2.18477	63.8618	56.7717	21.0904	107.84	239.495	327.96	1.53204	103.498	30.7283	1.26498
CHR10068	31	1	0	2	1	1	1	0	1	1	1	1	1	0	1	2	1	2019-08-09	08:16:47	13.5	33	32.4	23.024	43.2857	117.429	1.49286	118.921	162.207	5.2	3.9	2.08948	0.993018	2.508	116	70	52.1286	50.5043	151.003	2.01013	62.2089	78.9841	13.0386	86.9649	290.172	251.926	0.645604	58.9775	18.0916	1.20348
CHR10069	74	0	1	1	1	1	1	0	1	1	1	0	0	0	1	2	3	2019-08-14	10:33:49	12	42.6	25.2	19.244	72.4286	103.857	3.3	107.157	179.586	5	4.49961	2.28084	1.64727	1.2882	135	81	67.7137	56.4076	119.027	1.56327	44.3968	50.7193	14.9025	176.993	223.154	130.084	0.507703	57.1407	21.4302	1.29773
CHR10070	47	1	2	2	1	1	1	0	1	1	1	0	0	0	1	1	2	2019-09-09	10:13:13	3	30	29.1	27.2435	73.2857	85.0714	0.314286	85.3857	158.671	6	5.15	2.63253	1.00078	3.7392	138	85	113.774	77.3526	164.278	3.2408	56.4543	77.4395	18.5176	175.136	307.886	275.692	0.90922	69.1123	13.6317	2.16493
CHR10071	60	1	2	1	1	1	0	0	1	1	1	0	0	0	1	3	2	2019-10-01	12:43:47	7	29.7	28.1	33.3758	99.8571	180.571	1.96429	182.536	282.393	6.3	4.45	2.31704	1.44557	1.2768	130	84	79.6535	76.8109	160.932	1.28014	72.3872	73.6933	27.6257	173.112	299.789	209.975	0.827119	76.2112	21.5556	1.51395
CHR10072	69	1	0	2	1	1	1	0	0	1	0	0	0	0	1	1	3	2019-10-02	12:30:40	17	34.7	27.7	13.3873	75	51.5	0.37037	51.8704	126.87	6.7	2.51	1.12749	1.10422	0.9006	130	80	96.322	68.6799	98.936	2.24901	49.5984	46.3762	23.0061	151.608	194.807	235.771	1.30671	67.3032	10.328	1.77926
CHR10076	62	1	0	2	1	1	1	0	1	1	1	0	0	0	1	2	3	2019-10-21	10:34:37	4.5	28	26.8	32.3598	59.8462	93.6154	0.676923	94.2923	154.138	5.2	5.48	3.05146	1.34988	1.9038	128	85	73.1029	65.0625	135.325	1.80775	56.3096	61.4159	24.2033	66.0297	263.811	218.751	1.07963	67.007	19.6345	1.12552
CHR10078	48	1	0	2	1	1	1	1	0	1	0	1	0	1	1	1	2	2019-10-22	12:24:24	5	32.5	36.1	24.8931	109.071	288.786	13.6714	302.457	411.529	7.6	4.03	1.99379	1.45332	1.0602	146	83	72.7007	64.34	131.768	1.59826	60.5604	62.8072	18.3187	95.783	275	183.946	1.21329	61.6921	19.6707	1.69742
CHR10079	71	1	0	2	1	1	1	0	1	1	1	0	0	0	1	3	1	2019-10-28	10:38:48	4	30.2	29.2	20.2167	137.667	116	1.2037	117.204	254.87	5.2	6.49	3.61262	1.549	1.6758	116	67	77.6987	63.3537	111.622	2.28881	56.6202	50.0735	20.6189	112.781	230.413	229.486	1.26564	69.1142	19.9513	1.56525
CHR10085	51	1	2	1	1	1	1	0	0	1	1	1	1	0	1	1	2	2019-11-26	09:19:08	3.5	34.5	35.3	25.1151	75.5714	105.286	0.342857	105.629	181.2	6.4	4.84	2.54978	1.39902	1.4478	121	66	68.1736	81.4431	203.717	1.92839	83.8712	102.016	32.159	159.723	357.492	232.987	1.25833	108.654	16.8392	1.33913
CHR10087	75	1	0	2	1	1	1	0	1	1	1	1	1	1	1	1	3	2019-12-10	10:46:37	5	25.9	24	26.3356	83.3846	97.5385	2.64957	100.188	183.573	7.2	4.24	2.3248	1.03957	2.793	117	78	77.7666	66.0008	154.13	1.88984	70.5506	74.5947	24.016	109.17	294.03	357.656	0.736834	78.7823	16.5722	1.31327
[truncated: 19 more columns]

## Sheet: Codebook
Codebook
Sex
Male	1
Female	0
Smoking_status
non-smoker	0
ex-smoker >10y	1
ex-smoker <10y	2
smokers	3
Drugs
No	0
Yes	1
CAD	Coronary Artery Disease
LVEF	Left Ventricular Ejection Fraction
Numver_of_vessels	Number of affected coronary arteries
None	0
Single-vessel CAD	1
Double-vessel CAD	2
Triple-vessel CAD	3
PBF	Percentage of Body Fat
BMI	Body Mass Index
VO2peak_ml_min_kg	Peak Oxygen Uptake in ml/min/kg
Total_LPA	Total daily Light Physical Activity
Total_MPA	Total Daily Moderate Physical Activity
Total_VPA	Total Daily Vigorous Physical Activity
Total_MVPA	Total Daily Moderate to Vigorous Physical Activity
Total_PA	Total Daily Physical Activity
HbA1c	Glycated haemoglobin
Chol_mmol_l	Total cholesterol in mmol/L
LDL_mmol_l	Low-density lipoprotein cholesterol in mmol/L
HDL_mmol_l	High-density lipoprotein cholesterol in mmol/L
TG_mmol_l	Total triglycerides in mmol/L
SBP	Systolic blood pressure in mmHg
DBP	Diastolic blood pressure in mmHg
