# Supplementary material for: Circulating amino acid signature features urea cycle alterations associated with coronary artery disease
Source: Sci Rep. 2024 Oct 28;14:25848. doi: 10.1038/s41598-024-76835-7 (PMC11519371; doi:10.1038/s41598-024-76835-7)
Supplement: Supplementary file 3 — Supplementary Table 2. [file 41598_2024_76835_MOESM3_ESM.xlsx]

## Sheet: Sheet1
Dependent variable	Independent variables	β coefficient	95% CI lower bound for β coefficient	95% CI higher bound for β coefficient	standard error	statistic	p-value	BH p-value	Categorical BH p-value
2-aminoadipate	Age	-1.38668	-1.75092	-1.02245	0.184387	-7.5205	4.12278e-12	6.80258e-10	≤ 0.0001
asparagine	Age	-1.32261	-1.76705	-0.878181	0.224985	-5.87868	2.45232e-08	1.34878e-06	≤ 0.0001
valine	Age	-1.55637	-2.09631	-1.01644	0.273331	-5.6941	6.04909e-08	2.49525e-06	≤ 0.0001
citrulline	Age	1.25832	0.751342	1.76529	0.256646	4.90292	2.36106e-06	4.32861e-05	≤ 0.0001
beta-alanine	Age	-1.28901	-1.81528	-0.76273	0.266416	-4.83831	3.13495e-06	4.82923e-05	≤ 0.0001
tryptophan	Age	-1.59138	-2.24463	-0.938135	0.330694	-4.81226	3.51217e-06	4.82923e-05	≤ 0.0001
pipecolate	Age	-1.68406	-2.46143	-0.906695	0.393526	-4.27941	3.26906e-05	0.000359597	≤ 0.001
alanine	Age	-1.89949	-2.83667	-0.962307	0.474428	-4.00374	9.64298e-05	0.000935936	≤ 0.001
homocitrulline	Age	0.778949	0.384104	1.17379	0.199883	3.89703	0.000144553	0.00125533	≤ 0.01
methionine	Age	-1.17098	-1.81238	-0.529589	0.324693	-3.60643	0.000418115	0.00299952	≤ 0.01
creatinine	Age	-1.35782	-2.13761	-0.578034	0.394753	-3.43968	0.000748378	0.00457342	≤ 0.01
arginine	Age	1.25366	0.507643	1.99967	0.377655	3.31958	0.00112389	0.00619961	≤ 0.01
phenylalanine	Age	-1.46881	-2.34309	-0.594533	0.442586	-3.3187	0.0011272	0.00619961	≤ 0.01
isoleucine	Age	-1.3926	-2.27394	-0.511252	0.446163	-3.12127	0.00214847	0.0109193	≤ 0.05
tyrosine	Age	-0.650063	-1.0727	-0.227423	0.213953	-3.03835	0.00279246	0.0135516	≤ 0.05
proline	Age	-1.45918	-2.5291	-0.389255	0.541626	-2.69407	0.00783667	0.030058	≤ 0.05
ornithine	Age	1.06881	0.285117	1.85249	0.396726	2.69406	0.00783673	0.030058	≤ 0.05
2-aminoadipate	CAD	0.619674	0.423947	0.815401	0.099083	6.25409	3.71489e-09	3.06478e-07	≤ 0.0001
creatinine	CAD	0.677295	0.42245	0.932141	0.129011	5.24992	4.93981e-07	1.63014e-05	≤ 0.0001
citrulline	CAD	-1.63862	-2.28151	-0.995734	0.325448	-5.03497	1.31264e-06	3.09407e-05	≤ 0.0001
arginine	CAD	-1.47899	-2.08548	-0.872487	0.307027	-4.81711	3.43867e-06	4.82923e-05	≤ 0.0001
histidine	CAD	-1.43256	-2.04921	-0.815905	0.312168	-4.58906	9.13845e-06	0.000115988	≤ 0.001
lysine	CAD	-1.36311	-2.07428	-0.651944	0.360013	-3.78627	0.000218219	0.00171458	≤ 0.01
ornithine	CAD	-1.46914	-2.29401	-0.644266	0.417575	-3.51826	0.000570263	0.00392056	≤ 0.01
kynurenine	CAD	0.522342	0.222875	0.82181	0.1516	3.44554	0.000733472	0.00457342	≤ 0.01
valine	CAD	0.435314	0.159361	0.711268	0.139696	3.11616	0.00218385	0.0109193	≤ 0.05
glutamate	CAD	0.963712	0.318179	1.60924	0.326788	2.94904	0.00368167	0.0173564	≤ 0.05
aspartate	CAD	-1.18215	-1.97812	-0.386189	0.402941	-2.93381	0.00385704	0.0176781	≤ 0.05
homocitrulline	CAD	-0.576992	-0.987627	-0.166358	0.207875	-2.77567	0.00618759	0.0261783	≤ 0.05
isoleucine	CAD	0.392661	0.092984	0.692338	0.151705	2.58831	0.0105619	0.0387271	≤ 0.05
glutamine/glutamate	CAD	-0.91972	-1.62776	-0.21168	0.358431	-2.56596	0.0112369	0.0394157	≤ 0.05
creatine	Daily physical activity	0.200335	0.0553951	0.345275	0.0733728	2.73037	0.00705926	0.0291195	≤ 0.05
alanine	Daily physical activity	-0.151769	-0.262497	-0.0410404	0.0560541	-2.70755	0.00753939	0.030058	≤ 0.05
2-aminoadipate	Interaction age:male	1.33685	0.827121	1.84659	0.258042	5.18075	6.78467e-07	1.86578e-05	≤ 0.0001
beta-alanine	Interaction age:male	1.34161	0.802229	1.881	0.273053	4.91339	2.25457e-06	4.32861e-05	≤ 0.0001
pipecolate	Interaction age:male	1.69674	0.948908	2.44457	0.378576	4.48191	1.43036e-05	0.000168579	≤ 0.001
valine	Interaction age:male	1.33341	0.676584	1.99024	0.332506	4.01019	9.40741e-05	0.000935936	≤ 0.001
tryptophan	Interaction age:male	1.36477	0.677372	2.05217	0.347983	3.92196	0.000131604	0.00120637	≤ 0.01
asparagine	Interaction age:male	1.2926	0.62932	1.95589	0.335774	3.84962	0.000172603	0.00142398	≤ 0.01
creatinine	Interaction age:male	1.48196	0.699889	2.26403	0.395907	3.7432	0.000255531	0.00191648	≤ 0.01
alanine	Interaction age:male	1.78683	0.768204	2.80545	0.515658	3.46514	0.000685617	0.00452507	≤ 0.01
phenylalanine	Interaction age:male	1.39874	0.416984	2.38049	0.496992	2.8144	0.00552105	0.023973	≤ 0.05
isoleucine	Interaction age:male	1.21027	0.279009	2.14154	0.471434	2.56722	0.011198	0.0394157	≤ 0.05
methionine	Interaction age:male	0.972813	0.221756	1.72387	0.380207	2.55864	0.0114664	0.0394157	≤ 0.05
citrulline	Interaction age:male	-1.06537	-1.8919	-0.23883	0.418417	-2.54618	0.0118663	0.0399579	≤ 0.05
asparagine	Male	-0.629368	-0.99813	-0.260606	0.186678	-3.3714	0.000944261	0.00556439	≤ 0.01
beta-alanine	Male	-0.665613	-1.07192	-0.25931	0.205683	-3.23611	0.00148159	0.00788591	≤ 0.01
pipecolate	Male	-0.858788	-1.44627	-0.271306	0.297401	-2.88764	0.00443659	0.0197848	≤ 0.05
2-aminoadipate	Male	-0.491847	-0.853546	-0.130148	0.183103	-2.68618	0.00801547	0.030058	≤ 0.05
proline	Daily physical activity	-0.122425	-0.221394	-0.023455	0.0501013	-2.44354	0.0156664	0.0516992	> 0.05
leucine	Interaction age:male	1.15712	0.193434	2.1208	0.487846	2.37189	0.018925	0.0612278	> 0.05
alanine	Male	-0.904296	-1.67336	-0.135229	0.389325	-2.32273	0.0214941	0.0682024	> 0.05
leucine	Age	-1.03402	-1.92124	-0.14679	0.44914	-2.30221	0.0226541	0.0698359	> 0.05
beta-alanine	CAD	0.296146	0.041658	0.550634	0.128829	2.29874	0.0228554	0.0698359	> 0.05
alpha-aminobutyrate	Interaction age:male	1.03371	0.142176	1.92524	0.45132	2.29041	0.0233458	0.0700375	> 0.05
phenylalanine	CAD	0.34357	0.0337979	0.653342	0.156816	2.19091	0.0299513	0.0882492	> 0.05
kynurenine	Interaction age:male	0.734224	0.0657246	1.40272	0.338414	2.1696	0.0315606	0.0913596	> 0.05
arginine	Interaction age:male	-1.12161	-2.15131	-0.0919077	0.521267	-2.1517	0.0329693	0.0925269	> 0.05
hydroxyproline	CAD	0.42749	0.0347659	0.820215	0.198809	2.15026	0.0330854	0.0925269	> 0.05
guanidinoacetate	CAD	-0.263709	-0.516372	-0.0110469	0.127905	-2.06175	0.040901	0.112478	> 0.05
proline	Interaction age:male	1.16946	0.0433596	2.29555	0.570063	2.05145	0.0419065	0.113354	> 0.05
aspartate	Age	1.17343	0.0191062	2.32775	0.584352	2.00808	0.0463715	0.122137	> 0.05
alpha-aminobutyrate	Age	-0.885109	-1.75686	-0.0133539	0.441309	-2.00565	0.046634	0.122137	> 0.05
hydroxyproline	Interaction age:male	1.4947	0.00253465	2.98686	0.755378	1.97874	0.0496169	0.127919	> 0.05
hydroxyproline	Age	-1.41796	-2.84019	0.00425975	0.719972	-1.96947	0.0506816	0.128653	> 0.05
alanine	CAD	0.306432	-0.00859527	0.621458	0.159476	1.92149	0.056505	0.141262	> 0.05
lysine	Age	0.895541	-0.0416823	1.83276	0.474451	1.88753	0.0609579	0.15012	> 0.05
ornithine	Interaction age:male	-0.896805	-1.89492	0.101312	0.505276	-1.77488	0.0778805	0.188913	> 0.05
glycine	CAD	-0.383644	-0.812648	0.0453601	0.217175	-1.76652	0.0792766	0.188913	> 0.05
histidine	Age	0.776038	-0.094286	1.64636	0.440584	1.76138	0.080145	0.188913	> 0.05
pipecolate	CAD	-0.367445	-0.790322	0.055432	0.214073	-1.71645	0.0880779	0.204688	> 0.05
aspartate	Interaction age:male	-1.07803	-2.32826	0.172203	0.632904	-1.7033	0.0905154	0.207431	> 0.05
threonine	Age	-1.13705	-2.47145	0.197355	0.675515	-1.68323	0.0943431	0.213241	> 0.05
alpha-aminobutyrate	Male	-0.665398	-1.46935	0.138558	0.406986	-1.63494	0.104091	0.232095	> 0.05
valine	Male	-0.402746	-0.90164	0.0961489	0.252555	-1.59468	0.11282	0.248204	> 0.05
tyrosine	Interaction age:male	0.521233	-0.131265	1.17373	0.330314	1.57799	0.116606	0.249618	> 0.05
kynurenine	Age	-0.52323	-1.18053	0.134074	0.332747	-1.57246	0.117884	0.249618	> 0.05
homocitrulline	Interaction age:male	-0.594779	-1.34221	0.152648	0.37837	-1.57195	0.118001	0.249618	> 0.05
tryptophan	CAD	-0.210389	-0.480491	0.0597134	0.136734	-1.53867	0.125923	0.255998	> 0.05
isoleucine	Male	-0.564604	-1.29073	0.161525	0.367588	-1.53597	0.126585	0.255998	> 0.05
hydroxyproline	Male	-0.772389	-1.76734	0.222559	0.503673	-1.53351	0.127188	0.255998	> 0.05
leucine	Male	-0.629824	-1.44121	0.181556	0.410745	-1.53337	0.127223	0.255998	> 0.05
phenylalanine	Male	-0.558077	-1.28487	0.168716	0.367924	-1.51683	0.131348	0.261113	> 0.05
phenylalanine	Daily physical activity	0.085627	-0.0319355	0.203189	0.0595136	1.43878	0.152229	0.299022	> 0.05
threonine	Interaction age:male	0.994478	-0.381669	2.37063	0.696647	1.42752	0.155441	0.301739	> 0.05
lysine	Interaction age:male	-0.83613	-2.02121	0.348947	0.599921	-1.39373	0.165394	0.317325	> 0.05
guanidinoacetate	Daily physical activity	0.107151	-0.0480256	0.262329	0.0785553	1.36403	0.174537	0.331018	> 0.05
glutamate	Interaction age:male	1.03768	-0.475759	2.55111	0.766146	1.35441	0.177577	0.332491	> 0.05
serine	Age	-0.657774	-1.62436	0.308811	0.489314	-1.34428	0.180823	0.332491	> 0.05
glutamine	Age	-0.940161	-2.3262	0.445882	0.701656	-1.33992	0.182233	0.332491	> 0.05
glutamine	Interaction age:male	0.959532	-0.45878	2.37784	0.717992	1.33641	0.183374	0.332491	> 0.05
histidine	Interaction age:male	-0.726349	-1.8195	0.366806	0.553388	-1.31255	0.191275	0.343047	> 0.05
glutamate	Age	-0.993333	-2.50011	0.513445	0.762776	-1.30226	0.194759	0.345541	> 0.05
methionine	Male	-0.296537	-0.751645	0.15857	0.230389	-1.28711	0.199973	0.351016	> 0.05
serine	Male	-0.593617	-1.5137	0.32647	0.465776	-1.27447	0.204404	0.355018	> 0.05
citrulline	Male	0.440361	-0.249926	1.13065	0.349444	1.26018	0.2095	0.360077	> 0.05
proline	CAD	0.213652	-0.129658	0.556962	0.173794	1.22934	0.220807	0.375599	> 0.05
hydroxyproline	Daily physical activity	0.0666822	-0.0417287	0.175093	0.0548808	1.21504	0.2262	0.380846	> 0.05
tryptophan	Male	-0.295554	-0.785602	0.194494	0.248077	-1.19138	0.235326	0.39221	> 0.05
asparagine	Daily physical activity	0.103552	-0.0714999	0.278604	0.0886165	1.16854	0.244383	0.403232	> 0.05
asparagine	CAD	-0.194969	-0.527365	0.137427	0.168269	-1.15868	0.24837	0.405754	> 0.05
kynurenine	Male	0.287162	-0.209715	0.784039	0.251534	1.14164	0.255363	0.413086	> 0.05
2-aminoadipate	Daily physical activity	-0.0651754	-0.180264	0.0499129	0.0582611	-1.11868	0.265009	0.424529	> 0.05
creatinine	Male	-0.312489	-0.88479	0.259812	0.289716	-1.07861	0.282439	0.447321	> 0.05
leucine	Daily physical activity	-0.302163	-0.861156	0.256829	0.282979	-1.0678	0.287273	0.447321	> 0.05
arginine	Male	0.471909	-0.401283	1.3451	0.442036	1.06758	0.28737	0.447321	> 0.05
glycine	Male	-0.526731	-1.50805	0.45459	0.496774	-1.0603	0.290656	0.448208	> 0.05
creatinine	Daily physical activity	-0.0683534	-0.200864	0.0641574	0.0670809	-1.01897	0.309805	0.473314	> 0.05
serine	Interaction age:male	0.543274	-0.523197	1.60974	0.539879	1.00629	0.315845	0.478115	> 0.05
taurine	Daily physical activity	0.0591177	-0.0582058	0.176441	0.0593927	0.99537	0.321108	0.481661	> 0.05
tryptophan	Daily physical activity	0.037796	-0.0390742	0.114666	0.038914	0.97127	0.332927	0.494891	> 0.05
creatine	CAD	0.230639	-0.275039	0.736317	0.255989	0.90097	0.369002	0.541142	> 0.05
guanidinoacetate	Age	-0.768367	-2.45867	0.921936	0.855682	-0.897959	0.3706	0.541142	> 0.05
tyrosine	Male	-0.209307	-0.685119	0.266506	0.240871	-0.868958	0.386213	0.558993	> 0.05
guanidinoacetate	Interaction age:male	0.737248	-0.96981	2.44431	0.864164	0.853135	0.394901	0.566597	> 0.05
glycine	Interaction age:male	0.471381	-0.639668	1.58243	0.562446	0.838091	0.40327	0.573617	> 0.05
aspartate	Male	0.425984	-0.630076	1.48204	0.534609	0.796814	0.426778	0.601866	> 0.05
glycine	Age	-0.415114	-1.45334	0.623109	0.52558	-0.789822	0.430838	0.602444	> 0.05
glutamine	Daily physical activity	0.0536098	-0.0825658	0.189785	0.0689361	0.777673	0.437947	0.607237	> 0.05
kynurenine	Daily physical activity	-0.0474162	-0.175158	0.0803251	0.0646665	-0.733243	0.464518	0.634457	> 0.05
tyrosine	Daily physical activity	0.0455794	-0.0774205	0.168579	0.0622662	0.732008	0.465269	0.634457	> 0.05
glutamine	CAD	-0.180035	-0.677894	0.317823	0.252031	-0.714339	0.476092	0.643895	> 0.05
glutamine/glutamate	Interaction age:male	-0.57263	-2.19147	1.0462	0.819503	-0.698753	0.485753	0.65162	> 0.05
taurine	Male	-0.258048	-1.00697	0.490876	0.379128	-0.680636	0.497117	0.653367	> 0.05
proline	Male	-0.268296	-1.04733	0.510742	0.394372	-0.680311	0.497322	0.653367	> 0.05
leucine	CAD	-0.404626	-1.58394	0.774692	0.597006	-0.677759	0.498935	0.653367	> 0.05
glutamate	Male	-0.417281	-1.69001	0.855452	0.644295	-0.647655	0.518167	0.673208	> 0.05
threonine	CAD	-0.164782	-0.679768	0.350204	0.260701	-0.632071	0.528271	0.680975	> 0.05
ornithine	Male	0.286692	-0.619304	1.19269	0.458643	0.625089	0.532832	0.681529	> 0.05
methionine	CAD	-0.09419	-0.4075	0.21912	0.158607	-0.593857	0.553473	0.693256	> 0.05
homocitrulline	Male	0.21385	-0.499255	0.926955	0.360995	0.59239	0.554453	0.693256	> 0.05
ornithine	Daily physical activity	-0.0345804	-0.149937	0.0807758	0.0583967	-0.592162	0.554605	0.693256	> 0.05
isoleucine	Daily physical activity	-0.0334728	-0.149549	0.0826034	0.0587613	-0.569641	0.569746	0.706827	> 0.05
histidine	Male	0.251853	-0.693895	1.1976	0.478766	0.526046	0.599608	0.737829	> 0.05
methionine	Daily physical activity	0.0409585	-0.116207	0.198124	0.0795617	0.514802	0.607425	0.737829	> 0.05
lysine	Daily physical activity	-0.0319123	-0.154614	0.0907889	0.0621151	-0.513762	0.60815	0.737829	> 0.05
creatine	Male	-0.194491	-0.965395	0.576413	0.390255	-0.498369	0.618931	0.745427	> 0.05
glutamine/glutamate	Male	0.336165	-1.05243	1.72476	0.702946	0.478223	0.633166	0.757046	> 0.05
lysine	Male	0.242693	-0.804031	1.28942	0.529883	0.458012	0.647585	0.768716	> 0.05
glutamate	Daily physical activity	0.0309231	-0.107963	0.169809	0.0703083	0.439822	0.660679	0.778657	> 0.05
threonine	Daily physical activity	0.0493747	-0.183579	0.282328	0.117928	0.418685	0.676026	0.788793	> 0.05
glutamine/glutamate	Age	0.338259	-1.27251	1.94902	0.815417	0.41483	0.67884	0.788793	> 0.05
aspartate	Daily physical activity	-0.0243377	-0.157177	0.108502	0.0672474	-0.361912	0.71791	0.82399	> 0.05
taurine	Interaction age:male	0.144663	-0.648482	0.937808	0.401514	0.360293	0.719118	0.82399	> 0.05
threonine	Male	-0.184536	-1.24138	0.872303	0.535004	-0.344925	0.730619	0.831394	> 0.05
glycine	Daily physical activity	0.0266151	-0.138465	0.191696	0.0835687	0.318481	0.750549	0.834627	> 0.05
histidine	Daily physical activity	-0.0178613	-0.128654	0.0929309	0.0560863	-0.318461	0.750564	0.834627	> 0.05
creatine	Age	0.151496	-0.789308	1.0923	0.476263	0.318093	0.750843	0.834627	> 0.05
arginine	Daily physical activity	-0.0194604	-0.141759	0.102838	0.061911	-0.314329	0.753694	0.834627	> 0.05
beta-alanine	Daily physical activity	0.0153424	-0.0853444	0.116029	0.0509707	0.301005	0.763814	0.840196	> 0.05
creatine	Interaction age:male	-0.148273	-1.18253	0.885985	0.523572	-0.283195	0.777405	0.844763	> 0.05
glutamine/glutamate	Daily physical activity	-0.0230814	-0.18468	0.138517	0.0818059	-0.282148	0.778206	0.844763	> 0.05
tyrosine	CAD	-0.0457703	-0.397589	0.306048	0.178101	-0.256991	0.797527	0.860078	> 0.05
taurine	CAD	-0.073011	-0.706394	0.560372	0.320638	-0.227706	0.820175	0.878759	> 0.05
guanidinoacetate	Male	-0.164857	-1.65021	1.3205	0.751932	-0.219244	0.826748	0.880087	> 0.05
glutamine	Male	-0.1279	-1.3505	1.0947	0.618916	-0.206652	0.836553	0.884815	> 0.05
alpha-aminobutyrate	CAD	0.0372175	-0.357484	0.431919	0.19981	0.186265	0.852481	0.895919	> 0.05
alpha-aminobutyrate	Daily physical activity	0.00843479	-0.096316	0.113186	0.053028	0.159063	0.873826	0.91254	> 0.05
valine	Daily physical activity	-0.00647463	-0.0919439	0.0789946	0.0432671	-0.149643	0.881241	0.912962	> 0.05
pipecolate	Daily physical activity	0.0188368	-0.238678	0.276351	0.130362	0.144496	0.885296	0.912962	> 0.05
taurine	Age	0.0406519	-0.64073	0.722034	0.344936	0.117853	0.906336	0.928854	> 0.05
citrulline	Daily physical activity	-0.0067041	-0.132464	0.119056	0.0636636	-0.105305	0.91627	0.932765	> 0.05
serine	Daily physical activity	-0.00813353	-0.170825	0.154558	0.0823591	-0.0987569	0.921459	0.932765	> 0.05
serine	CAD	0.0208702	-0.505304	0.547044	0.266365	0.0783519	0.937649	0.938843	> 0.05
homocitrulline	Daily physical activity	-0.00705322	-0.188356	0.174249	0.0917808	-0.0768486	0.938843	0.938843	> 0.05
