# Supplementary material for: Circulating amino acid signature features urea cycle alterations associated with coronary artery disease
Source: Sci Rep. 2024 Oct 28;14:25848. doi: 10.1038/s41598-024-76835-7 (PMC11519371; doi:10.1038/s41598-024-76835-7)
Supplement: Supplementary file 4 — Supplementary Table 3. [file 41598_2024_76835_MOESM4_ESM.xlsx]

## Sheet: Sheet1
Dependent variable	Independent variables	β coefficient	95% CI lower bound for β coefficient	95% CI higher bound for β coefficient	standard error	statistic	p-value	BH p-value	Categorical BH p-value
alanine	Age	-1.94973	-2.89632	-1.00315	0.479064	-4.06988	7.58198e-05	0.000761494	≤ 0.001
valine	Age	-1.64736	-2.22215	-1.07258	0.290895	-5.66308	7.35586e-08	3.39841e-06	≤ 0.0001
tryptophan	Age	-1.62516	-2.27057	-0.979747	0.326641	-4.97536	1.7638e-06	3.98369e-05	≤ 0.0001
phenylalanine	Age	-1.56599	-2.51333	-0.618656	0.479444	-3.26627	0.00135058	0.00742821	≤ 0.01
pipecolate	Age	-1.55263	-2.47169	-0.633559	0.465137	-3.338	0.00106428	0.00646969	≤ 0.01
proline	Age	-1.5031	-2.55791	-0.448302	0.533832	-2.81568	0.00552187	0.0216195	≤ 0.05
isoleucine	Age	-1.4088	-2.30003	-0.51757	0.451049	-3.12339	0.00214616	0.0103284	≤ 0.05
asparagine	Age	-1.39537	-1.81183	-0.978901	0.210772	-6.62027	5.98852e-10	4.61116e-08	≤ 0.0001
2-aminoadipate	Age	-1.36744	-1.70631	-1.02858	0.171499	-7.97348	3.6321e-13	8.39015e-11	≤ 0.0001
creatinine	Age	-1.34184	-2.09182	-0.591865	0.37956	-3.53525	0.000542127	0.00371536	≤ 0.01
beta-alanine	Age	-1.27631	-1.80107	-0.751552	0.26558	-4.80576	3.70748e-06	7.13689e-05	≤ 0.0001
methionine	Age	-1.19843	-1.84864	-0.548222	0.32907	-3.64188	0.000372099	0.00274873	≤ 0.01
tyrosine	Age	-0.742287	-1.23212	-0.252458	0.247901	-2.99429	0.00321862	0.0145785	≤ 0.05
homocitrulline	Age	0.879026	0.468425	1.28963	0.207804	4.23007	4.04869e-05	0.000445356	≤ 0.001
ornithine	Age	1.17842	0.355264	2.00158	0.416597	2.82868	0.00531359	0.0211628	≤ 0.05
arginine	Age	1.35149	0.544677	2.15831	0.408327	3.30983	0.00116918	0.00692512	≤ 0.01
citrulline	Age	1.39498	0.791805	1.99815	0.305265	4.56973	1.013e-05	0.000156001	≤ 0.001
alanine	Daily physical activity	-0.162955	-0.263292	-0.0626166	0.0507807	-3.20898	0.00162913	0.00855293	≤ 0.01
proline	Daily physical activity	-0.136009	-0.226749	-0.0452675	0.0459238	-2.96162	0.00355915	0.0158108	≤ 0.05
creatine	Daily physical activity	0.216769	0.0768857	0.356652	0.0707944	3.06195	0.00260681	0.0120434	≤ 0.05
citrulline	Double-vessel coronary artery disease	-1.43946	-2.05901	-0.819906	0.313553	-4.59079	9.27403e-06	0.000153022	≤ 0.001
arginine	Double-vessel coronary artery disease	-1.36848	-2.03793	-0.699019	0.33881	-4.03907	8.53788e-05	0.000821771	≤ 0.001
histidine	Double-vessel coronary artery disease	-1.3272	-2.122	-0.532404	0.402245	-3.29949	0.00121006	0.0069881	≤ 0.01
glutamine/glutamate	Double-vessel coronary artery disease	-1.24102	-2.0404	-0.441629	0.404567	-3.06751	0.00256158	0.0120434	≤ 0.05
ornithine	Double-vessel coronary artery disease	-1.171	-1.97512	-0.366893	0.406959	-2.87745	0.00459427	0.0186189	≤ 0.05
homocitrulline	Double-vessel coronary artery disease	-0.759718	-1.32684	-0.192592	0.287021	-2.64691	0.00899038	0.0316658	≤ 0.05
aspartate	Double-vessel coronary artery disease	-0.71316	-1.28417	-0.142147	0.288988	-2.46779	0.0147191	0.0485729	≤ 0.05
beta-alanine	Double-vessel coronary artery disease	0.340214	0.076516	0.603913	0.133457	2.54924	0.0117998	0.0406828	≤ 0.05
valine	Double-vessel coronary artery disease	0.579933	0.164749	0.995116	0.210123	2.75997	0.00650184	0.0246994	≤ 0.05
phenylalanine	Double-vessel coronary artery disease	0.695982	0.306714	1.08525	0.197008	3.53277	0.000546849	0.00371536	≤ 0.01
2-aminoadipate	Double-vessel coronary artery disease	0.906344	0.566204	1.24648	0.172144	5.26504	4.77368e-07	1.76475e-05	≤ 0.0001
glutamate	Double-vessel coronary artery disease	1.33904	0.496948	2.18114	0.426181	3.14195	0.00202254	0.00995389	≤ 0.01
citrulline	Interaction age:male	-1.19135	-1.99981	-0.382881	0.409162	-2.91168	0.00414399	0.0174048	≤ 0.05
methionine	Interaction age:male	0.993678	0.261665	1.72569	0.37047	2.68221	0.00813383	0.029358	≤ 0.05
isoleucine	Interaction age:male	1.2247	0.323939	2.12546	0.455873	2.68649	0.00803509	0.029358	≤ 0.05
2-aminoadipate	Interaction age:male	1.32062	0.888697	1.75253	0.218593	6.04144	1.15459e-08	6.66775e-07	≤ 0.0001
beta-alanine	Interaction age:male	1.3318	0.801139	1.86247	0.268568	4.95891	1.89699e-06	3.98369e-05	≤ 0.0001
asparagine	Interaction age:male	1.37061	0.798329	1.94289	0.289629	4.7323	5.08773e-06	9.04051e-05	≤ 0.0001
tryptophan	Interaction age:male	1.38827	0.756244	2.02031	0.319869	4.34014	2.60523e-05	0.000316741	≤ 0.001
valine	Interaction age:male	1.41543	0.790715	2.04014	0.316166	4.47685	1.49043e-05	0.000202523	≤ 0.001
phenylalanine	Interaction age:male	1.48972	0.484049	2.49538	0.508965	2.92695	0.00395635	0.0172437	≤ 0.05
creatinine	Interaction age:male	1.49474	0.747041	2.24243	0.378406	3.95008	0.000119861	0.00102548	≤ 0.01
pipecolate	Interaction age:male	1.54823	0.656041	2.44042	0.451534	3.42882	0.000782877	0.00488769	≤ 0.01
alanine	Interaction age:male	1.84157	0.88924	2.7939	0.481971	3.82091	0.000194252	0.00160258	≤ 0.01
beta-alanine	Male	-0.665378	-1.08388	-0.246881	0.2118	-3.14154	0.00202525	0.00995389	≤ 0.01
asparagine	Male	-0.645846	-0.993817	-0.297876	0.176107	-3.66736	0.000339694	0.00261564	≤ 0.01
2-aminoadipate	Male	-0.506048	-0.852759	-0.159338	0.175469	-2.88397	0.00450522	0.018584	≤ 0.05
citrulline	Single-vessel coronary artery disease	-1.40348	-2.02057	-0.786381	0.312311	-4.49385	1.3893e-05	0.000200581	≤ 0.001
arginine	Single-vessel coronary artery disease	-1.31366	-2.02766	-0.599667	0.361352	-3.63541	0.000380776	0.00274873	≤ 0.01
histidine	Single-vessel coronary artery disease	-1.26494	-1.99134	-0.538541	0.367628	-3.44081	0.000751431	0.00482168	≤ 0.01
ornithine	Single-vessel coronary artery disease	-1.23129	-2.11314	-0.349444	0.446301	-2.75888	0.00652235	0.0246994	≤ 0.05
lysine	Single-vessel coronary artery disease	-1.13036	-2.01356	-0.247166	0.446983	-2.52887	0.0124766	0.0423838	≤ 0.05
2-aminoadipate	Single-vessel coronary artery disease	0.625433	0.244622	1.00624	0.192727	3.24517	0.00144755	0.00777639	≤ 0.01
kynurenine	Single-vessel coronary artery disease	0.645435	0.275671	1.0152	0.187136	3.44901	0.000730631	0.00482168	≤ 0.01
creatinine	Single-vessel coronary artery disease	0.650408	0.327625	0.973191	0.16336	3.98145	0.000106419	0.000977458	≤ 0.001
citrulline	Triple-vessel coronary artery disease	-1.95365	-2.85438	-1.05291	0.45586	-4.28563	3.24407e-05	0.00037469	≤ 0.001
ornithine	Triple-vessel coronary artery disease	-1.75298	-2.62486	-0.881097	0.441256	-3.9727	0.000110017	0.000977458	≤ 0.001
arginine	Triple-vessel coronary artery disease	-1.69555	-2.33851	-1.05259	0.325401	-5.21064	6.12344e-07	1.76814e-05	≤ 0.0001
lysine	Triple-vessel coronary artery disease	-1.65633	-2.29502	-1.01763	0.323243	-5.12409	9.06981e-07	2.32792e-05	≤ 0.0001
histidine	Triple-vessel coronary artery disease	-1.63779	-2.25534	-1.02024	0.312539	-5.24027	5.34773e-07	1.76475e-05	≤ 0.0001
aspartate	Triple-vessel coronary artery disease	-1.35008	-2.00397	-0.696187	0.330934	-4.07961	7.30208e-05	0.000761494	≤ 0.001
glutamine/glutamate	Triple-vessel coronary artery disease	-0.867668	-1.26243	-0.472906	0.199788	-4.34295	2.5758e-05	0.000316741	≤ 0.001
pipecolate	Triple-vessel coronary artery disease	-0.787275	-1.27608	-0.29847	0.247383	-3.18241	0.00177568	0.00911518	≤ 0.01
homocitrulline	Triple-vessel coronary artery disease	-0.733836	-1.32032	-0.147356	0.296816	-2.47236	0.0145393	0.0485729	≤ 0.05
isoleucine	Triple-vessel coronary artery disease	0.406213	0.131202	0.681223	0.139182	2.91857	0.00405833	0.0173606	≤ 0.05
phenylalanine	Triple-vessel coronary artery disease	0.453118	0.114581	0.791655	0.171332	2.64467	0.00904738	0.0316658	≤ 0.05
2-aminoadipate	Triple-vessel coronary artery disease	0.517641	0.205462	0.829821	0.157993	3.27636	0.00130637	0.00736028	≤ 0.01
valine	Triple-vessel coronary artery disease	0.583274	0.163329	1.00322	0.212533	2.74439	0.0068027	0.0253456	≤ 0.05
creatinine	Triple-vessel coronary artery disease	0.655926	0.310197	1.00166	0.174973	3.74874	0.000253133	0.00201633	≤ 0.01
glutamate	Triple-vessel coronary artery disease	0.85131	0.614754	1.08787	0.11972	7.11082	4.38708e-11	5.06708e-09	≤ 0.0001
pipecolate	Male	-0.874867	-1.58467	-0.16506	0.359231	-2.43539	0.0160484	0.0522139	> 0.05
lysine	Double-vessel coronary artery disease	-1.11563	-2.02625	-0.205008	0.460862	-2.42074	0.0166836	0.0535266	> 0.05
alpha-aminobutyrate	Interaction age:male	1.05147	0.190928	1.91201	0.435519	2.4143	0.0169701	0.0537	> 0.05
alanine	Male	-0.927813	-1.69705	-0.158579	0.389307	-2.38324	0.0184128	0.0574777	> 0.05
kynurenine	Interaction age:male	0.726462	0.107245	1.34568	0.313384	2.31812	0.021794	0.0671254	> 0.05
arginine	Interaction age:male	-1.21694	-2.27698	-0.156902	0.536482	-2.26837	0.0247337	0.0747784	> 0.05
proline	Interaction age:male	1.22606	0.156631	2.2955	0.541238	2.2653	0.0249261	0.0747784	> 0.05
leucine	Interaction age:male	1.40491	0.170603	2.63921	0.624677	2.24901	0.0259682	0.0769058	> 0.05
guanidinoacetate	Single-vessel coronary artery disease	-0.382887	-0.728185	-0.0375887	0.174754	-2.191	0.0299949	0.0877067	> 0.05
leucine	Age	-1.30875	-2.49852	-0.118985	0.602137	-2.17351	0.0313108	0.0904098	> 0.05
lysine	Age	1.01531	0.0773604	1.95326	0.474693	2.13887	0.0340648	0.0971477	> 0.05
alpha-aminobutyrate	Age	-0.907608	-1.74973	-0.0654886	0.426194	-2.12956	0.0348398	0.0981463	> 0.05
kynurenine	Triple-vessel coronary artery disease	0.483669	0.0296576	0.93768	0.229774	2.10498	0.03696	0.102865	> 0.05
aspartate	Age	1.20449	0.0623674	2.34661	0.578025	2.0838	0.0388741	0.106904	> 0.05
hydroxyproline	Double-vessel coronary artery disease	0.52441	0.0154216	1.0334	0.257597	2.03577	0.0435332	0.118308	> 0.05
aspartate	Single-vessel coronary artery disease	-1.16144	-2.29227	-0.0306149	0.572309	-2.0294	0.0441859	0.118685	> 0.05
kynurenine	Double-vessel coronary artery disease	0.485112	0.0079706	0.962254	0.24148	2.00891	0.0463406	0.123042	> 0.05
alanine	Double-vessel coronary artery disease	0.475148	0.00231473	0.947981	0.2393	1.98558	0.0489031	0.128371	> 0.05
hydroxyproline	Interaction age:male	1.46285	-0.0144443	2.94014	0.747653	1.95659	0.0522533	0.134532	> 0.05
histidine	Age	0.866907	-0.00916802	1.74298	0.443379	1.95523	0.0524149	0.134532	> 0.05
isoleucine	Double-vessel coronary artery disease	0.474481	-0.0155932	0.964555	0.248025	1.91304	0.0576488	0.146339	> 0.05
ornithine	Interaction age:male	-0.995774	-2.0286	0.037052	0.52271	-1.90502	0.0586911	0.147366	> 0.05
hydroxyproline	Age	-1.35718	-2.79323	0.0788825	0.726785	-1.86737	0.0638014	0.157546	> 0.05
tyrosine	Interaction age:male	0.602556	-0.0357701	1.24088	0.323055	1.86518	0.0641095	0.157546	> 0.05
glycine	Single-vessel coronary artery disease	-0.451833	-0.941979	0.0383125	0.248061	-1.82146	0.0705297	0.171498	> 0.05
aspartate	Interaction age:male	-1.1088	-2.37653	0.158939	0.641597	-1.72818	0.0860135	0.20697	> 0.05
hydroxyproline	Single-vessel coronary artery disease	0.570919	-0.0898255	1.23166	0.334401	1.70729	0.0898373	0.213942	> 0.05
phenylalanine	Daily physical activity	0.0960494	-0.0162255	0.208324	0.056822	1.69036	0.0930369	0.219301	> 0.05
alpha-aminobutyrate	Male	-0.670746	-1.46693	0.125437	0.402946	-1.66461	0.0980789	0.228851	> 0.05
homocitrulline	Interaction age:male	-0.664085	-1.46779	0.13962	0.406752	-1.63265	0.10464	0.240605	> 0.05
valine	Male	-0.431077	-0.953633	0.0914794	0.264464	-1.63	0.105199	0.240605	> 0.05
guanidinoacetate	Daily physical activity	0.138134	-0.0319693	0.308237	0.0860887	1.60455	0.110696	0.250694	> 0.05
alanine	Triple-vessel coronary artery disease	0.360626	-0.088995	0.810248	0.227552	1.58481	0.115116	0.25621	> 0.05
pipecolate	Single-vessel coronary artery disease	-0.328013	-0.737267	0.081242	0.207123	-1.58366	0.115376	0.25621	> 0.05
lysine	Interaction age:male	-0.951899	-2.14313	0.239328	0.602876	-1.57893	0.116459	0.25621	> 0.05
serine	Age	-0.732445	-1.65639	0.191497	0.467605	-1.56638	0.119368	0.260131	> 0.05
kynurenine	Age	-0.497611	-1.13207	0.136852	0.3211	-1.54971	0.123319	0.26623	> 0.05
threonine	Age	-1.07126	-2.44245	0.299921	0.693953	-1.54371	0.124765	0.266757	> 0.05
isoleucine	Male	-0.572635	-1.30776	0.162489	0.372044	-1.53916	0.125872	0.266757	> 0.05
phenylalanine	Male	-0.601728	-1.38353	0.180076	0.395669	-1.52079	0.130419	0.273879	> 0.05
beta-alanine	Triple-vessel coronary artery disease	0.259418	-0.0790467	0.597883	0.171296	1.51444	0.132018	0.27474	> 0.05
hydroxyproline	Male	-0.767041	-1.77501	0.240925	0.510129	-1.50362	0.134781	0.277986	> 0.05
histidine	Interaction age:male	-0.81493	-1.90514	0.275276	0.55175	-1.47699	0.141775	0.287402	> 0.05
glutamine/glutamate	Single-vessel coronary artery disease	-0.997177	-2.33139	0.33704	0.675244	-1.47677	0.141835	0.287402	> 0.05
guanidinoacetate	Triple-vessel coronary artery disease	-0.476249	-1.12318	0.170684	0.327411	-1.45459	0.147872	0.29703	> 0.05
glutamine	Age	-0.986219	-2.34285	0.370409	0.686585	-1.43641	0.152968	0.303259	> 0.05
leucine	Male	-0.71711	-1.70508	0.270862	0.500009	-1.43419	0.153599	0.303259	> 0.05
glutamine	Interaction age:male	1.00662	-0.385729	2.39897	0.704665	1.42851	0.155224	0.30387	> 0.05
glycine	Triple-vessel coronary artery disease	-0.38825	-0.93268	0.156179	0.275534	-1.40908	0.160881	0.311928	> 0.05
creatine	Double-vessel coronary artery disease	0.487379	-0.197961	1.17272	0.346848	1.40516	0.16204	0.311928	> 0.05
serine	Male	-0.610668	-1.48208	0.260742	0.441018	-1.38468	0.168207	0.321123	> 0.05
glutamate	Single-vessel coronary artery disease	1.08787	-0.482104	2.65783	0.794557	1.36915	0.173	0.327566	> 0.05
beta-alanine	Single-vessel coronary artery disease	0.258679	-0.119865	0.637223	0.19158	1.35024	0.178972	0.336119	> 0.05
glutamate	Interaction age:male	1.02388	-0.488745	2.53651	0.765537	1.33747	0.183093	0.337385	> 0.05
threonine	Interaction age:male	0.932288	-0.446605	2.31118	0.697854	1.33594	0.183594	0.337385	> 0.05
tryptophan	Triple-vessel coronary artery disease	-0.225575	-0.559542	0.108393	0.16902	-1.3346	0.184028	0.337385	> 0.05
methionine	Male	-0.311568	-0.776657	0.153522	0.23538	-1.32368	0.187624	0.341269	> 0.05
citrulline	Male	0.457982	-0.231774	1.14774	0.349084	1.31195	0.19154	0.344818	> 0.05
hydroxyproline	Daily physical activity	0.0617661	-0.0319178	0.15545	0.0474131	1.30272	0.194666	0.344818	> 0.05
glutamine	Double-vessel coronary artery disease	-0.537304	-1.35343	0.278825	0.41304	-1.30085	0.195304	0.344818	> 0.05
tryptophan	Male	-0.324495	-0.81765	0.16866	0.249584	-1.30014	0.195546	0.344818	> 0.05
asparagine	Single-vessel coronary artery disease	-0.382592	-0.966029	0.200845	0.295276	-1.29571	0.197065	0.344865	> 0.05
creatinine	Double-vessel coronary artery disease	0.629088	-0.357563	1.61574	0.499341	1.25984	0.209685	0.359031	> 0.05
glutamate	Age	-0.974709	-2.50384	0.554425	0.77389	-1.25949	0.209809	0.359031	> 0.05
serine	Interaction age:male	0.613102	-0.34877	1.57497	0.486801	1.25945	0.209823	0.359031	> 0.05
kynurenine	Male	0.293808	-0.179001	0.766617	0.239287	1.22785	0.221428	0.376102	> 0.05
2-aminoadipate	Daily physical activity	-0.0680935	-0.179102	0.0429154	0.0561813	-1.21203	0.227406	0.38281	> 0.05
glutamine	Single-vessel coronary artery disease	-0.303337	-0.799225	0.192551	0.250968	-1.20867	0.228692	0.38281	> 0.05
leucine	Single-vessel coronary artery disease	-1.3298	-3.52456	0.864974	1.11077	-1.19719	0.233122	0.387419	> 0.05
asparagine	Daily physical activity	0.110491	-0.0730275	0.29401	0.0928784	1.18963	0.23607	0.389515	> 0.05
tyrosine	Single-vessel coronary artery disease	-0.323291	-0.878703	0.232121	0.281092	-1.15012	0.251923	0.412725	> 0.05
pipecolate	Double-vessel coronary artery disease	0.404107	-0.306276	1.11449	0.359523	1.12401	0.262805	0.42752	> 0.05
creatinine	Male	-0.307235	-0.862556	0.248087	0.281046	-1.09318	0.276067	0.445462	> 0.05
hydroxyproline	Triple-vessel coronary artery disease	0.286637	-0.234766	0.80804	0.26388	1.08624	0.279116	0.445462	> 0.05
arginine	Male	0.487154	-0.399927	1.37423	0.448949	1.0851	0.279619	0.445462	> 0.05
proline	Double-vessel coronary artery disease	0.245035	-0.208052	0.698121	0.229306	1.06859	0.28697	0.452709	> 0.05
tyrosine	Daily physical activity	0.0556572	-0.0474968	0.158811	0.052206	1.06611	0.288088	0.452709	> 0.05
tryptophan	Single-vessel coronary artery disease	-0.375596	-1.08583	0.33464	0.359448	-1.04492	0.297739	0.462436	> 0.05
glycine	Male	-0.530323	-1.53427	0.473625	0.508095	-1.04375	0.298281	0.462436	> 0.05
taurine	Daily physical activity	0.0632157	-0.0580427	0.184474	0.0613685	1.0301	0.304621	0.469116	> 0.05
taurine	Single-vessel coronary artery disease	-0.316746	-0.937463	0.303971	0.314143	-1.00829	0.314941	0.481797	> 0.05
leucine	Daily physical activity	-0.25868	-0.774001	0.256641	0.260802	-0.991863	0.322862	0.490665	> 0.05
glutamine	Daily physical activity	0.0684579	-0.0693519	0.206268	0.0697451	0.981544	0.327905	0.495073	> 0.05
tryptophan	Double-vessel coronary artery disease	0.134794	-0.146061	0.415649	0.14214	0.948319	0.344492	0.516714	> 0.05
threonine	Triple-vessel coronary artery disease	-0.28957	-0.895708	0.316567	0.306764	-0.94395	0.346713	0.516714	> 0.05
tyrosine	Male	-0.239638	-0.743741	0.264464	0.255125	-0.939299	0.349087	0.516918	> 0.05
methionine	Single-vessel coronary artery disease	-0.28345	-0.885247	0.318346	0.304567	-0.930666	0.353522	0.52015	> 0.05
glycine	Interaction age:male	0.479763	-0.624474	1.584	0.558851	0.858481	0.391997	0.573109	> 0.05
proline	Triple-vessel coronary artery disease	0.289931	-0.398554	0.978415	0.34844	0.832082	0.406686	0.590845	> 0.05
glycine	Double-vessel coronary artery disease	-0.328593	-1.12764	0.470455	0.404396	-0.812553	0.417762	0.603144	> 0.05
homocitrulline	Single-vessel coronary artery disease	-0.277589	-0.959492	0.404315	0.345109	-0.80435	0.422468	0.603272	> 0.05
tryptophan	Daily physical activity	0.0404307	-0.0591613	0.140023	0.0504032	0.802145	0.423738	0.603272	> 0.05
ornithine	Daily physical activity	-0.0475124	-0.165688	0.070663	0.0598083	-0.794413	0.42821	0.603272	> 0.05
taurine	Male	-0.291374	-1.01837	0.435619	0.367929	-0.79193	0.429652	0.603272	> 0.05
glycine	Age	-0.417186	-1.46093	0.62656	0.528237	-0.78977	0.430909	0.603272	> 0.05
aspartate	Male	0.402709	-0.619817	1.42524	0.517498	0.778186	0.437685	0.609068	> 0.05
kynurenine	Daily physical activity	-0.0546524	-0.196234	0.0869292	0.071654	-0.762727	0.446824	0.618062	> 0.05
guanidinoacetate	Age	-0.690202	-2.49286	1.11245	0.912319	-0.756536	0.450514	0.619457	> 0.05
threonine	Double-vessel coronary artery disease	-0.171618	-0.638705	0.29547	0.236392	-0.725989	0.468977	0.637682	> 0.05
tyrosine	Double-vessel coronary artery disease	0.121483	-0.210389	0.453356	0.16796	0.72329	0.470628	0.637682	> 0.05
homocitrulline	Male	0.24541	-0.430395	0.921215	0.342023	0.717525	0.474166	0.637682	> 0.05
proline	Male	-0.282208	-1.06369	0.499275	0.395506	-0.713536	0.476623	0.637682	> 0.05
methionine	Daily physical activity	0.055346	-0.0984824	0.209174	0.0778521	0.710912	0.478242	0.637682	> 0.05
creatinine	Daily physical activity	-0.0568357	-0.21582	0.102148	0.0804614	-0.706372	0.481052	0.637682	> 0.05
glutamine/glutamate	Interaction age:male	-0.583873	-2.22912	1.06137	0.832655	-0.701219	0.484253	0.637682	> 0.05
serine	Triple-vessel coronary artery disease	0.162129	-0.301131	0.625389	0.234455	0.691516	0.490311	0.637682	> 0.05
lysine	Daily physical activity	-0.0404867	-0.156186	0.0752125	0.058555	-0.69143	0.490364	0.637682	> 0.05
guanidinoacetate	Interaction age:male	0.637663	-1.18885	2.46418	0.924393	0.689819	0.491374	0.637682	> 0.05
glutamate	Male	-0.437911	-1.70389	0.828062	0.640706	-0.683483	0.495356	0.639258	> 0.05
asparagine	Double-vessel coronary artery disease	-0.198009	-0.782029	0.386011	0.295571	-0.669921	0.503938	0.64672	> 0.05
ornithine	Male	0.291197	-0.596625	1.17902	0.449324	0.648077	0.517926	0.660999	> 0.05
serine	Single-vessel coronary artery disease	-0.325628	-1.42443	0.77317	0.556099	-0.585558	0.559052	0.706623	> 0.05
creatine	Single-vessel coronary artery disease	0.207517	-0.50597	0.921004	0.361094	0.57469	0.566362	0.706623	> 0.05
isoleucine	Single-vessel coronary artery disease	0.266276	-0.65074	1.18329	0.464099	0.573748	0.566998	0.706623	> 0.05
taurine	Double-vessel coronary artery disease	0.241659	-0.590883	1.0742	0.421347	0.573539	0.567139	0.706623	> 0.05
taurine	Interaction age:male	0.195282	-0.482841	0.873405	0.343196	0.56901	0.570201	0.706623	> 0.05
histidine	Male	0.265407	-0.660617	1.19143	0.468658	0.566312	0.572028	0.706623	> 0.05
proline	Single-vessel coronary artery disease	0.20251	-0.514314	0.919334	0.362782	0.558214	0.57753	0.709554	> 0.05
alpha-aminobutyrate	Single-vessel coronary artery disease	-0.149856	-0.684532	0.38482	0.270598	-0.553795	0.580544	0.709554	> 0.05
alanine	Single-vessel coronary artery disease	0.224407	-0.622736	1.07155	0.428737	0.523414	0.601458	0.728116	> 0.05
threonine	Daily physical activity	0.0566541	-0.159326	0.272634	0.109307	0.518304	0.60501	0.728116	> 0.05
glutamine/glutamate	Male	0.358904	-1.03796	1.75576	0.706947	0.507682	0.612422	0.728116	> 0.05
tyrosine	Triple-vessel coronary artery disease	0.0976506	-0.283391	0.478692	0.192844	0.506371	0.61334	0.728116	> 0.05
aspartate	Daily physical activity	-0.0324664	-0.161918	0.0969853	0.0655151	-0.495555	0.620934	0.728116	> 0.05
isoleucine	Daily physical activity	-0.0209735	-0.104636	0.0626892	0.0423414	-0.495341	0.621084	0.728116	> 0.05
creatine	Male	-0.192967	-0.967562	0.581629	0.39202	-0.492236	0.623272	0.728116	> 0.05
alpha-aminobutyrate	Daily physical activity	0.0243242	-0.0733469	0.121995	0.0494311	0.492084	0.62338	0.728116	> 0.05
lysine	Male	0.253443	-0.766343	1.27323	0.516111	0.491063	0.624099	0.728116	> 0.05
valine	Single-vessel coronary artery disease	0.136916	-0.451776	0.725609	0.297936	0.459549	0.646505	0.746586	> 0.05
creatine	Age	0.221912	-0.740629	1.18445	0.487139	0.455541	0.649379	0.746586	> 0.05
beta-alanine	Daily physical activity	0.022686	-0.0757891	0.121161	0.0498379	0.455195	0.649627	0.746586	> 0.05
glycine	Daily physical activity	0.0378824	-0.132275	0.20804	0.0861164	0.439898	0.660644	0.752097	> 0.05
creatine	Interaction age:male	-0.229618	-1.26194	0.802704	0.522455	-0.439497	0.660934	0.752097	> 0.05
glutamine/glutamate	Age	0.344119	-1.28507	1.97331	0.82453	0.417352	0.677017	0.766623	> 0.05
histidine	Daily physical activity	-0.0215287	-0.127447	0.0843897	0.053605	-0.401618	0.688537	0.775864	> 0.05
methionine	Triple-vessel coronary artery disease	-0.0785519	-0.509583	0.352479	0.218143	-0.360093	0.719284	0.806576	> 0.05
pipecolate	Daily physical activity	0.0371773	-0.184597	0.258952	0.11224	0.331232	0.740932	0.826837	> 0.05
arginine	Daily physical activity	-0.0184904	-0.138274	0.101294	0.0606223	-0.30501	0.760782	0.839144	> 0.05
threonine	Male	-0.168752	-1.26488	0.927371	0.554745	-0.304198	0.761398	0.839144	> 0.05
serine	Daily physical activity	0.0240862	-0.133358	0.18153	0.0796819	0.302279	0.762858	0.839144	> 0.05
alpha-aminobutyrate	Double-vessel coronary artery disease	0.0540541	-0.308031	0.416139	0.18325	0.294974	0.768421	0.841258	> 0.05
methionine	Double-vessel coronary artery disease	0.0621472	-0.411475	0.535769	0.239699	0.259272	0.795781	0.867101	> 0.05
serine	Double-vessel coronary artery disease	0.0582515	-0.423443	0.539946	0.243784	0.238947	0.811473	0.880048	> 0.05
asparagine	Triple-vessel coronary artery disease	-0.0526373	-0.501404	0.396129	0.227119	-0.231761	0.81704	0.881945	> 0.05
glutamate	Daily physical activity	0.0124469	-0.0972115	0.122105	0.0554978	0.224277	0.822847	0.884082	> 0.05
alpha-aminobutyrate	Triple-vessel coronary artery disease	0.068869	-0.564702	0.70244	0.320648	0.21478	0.83023	0.885931	> 0.05
valine	Daily physical activity	0.00922326	-0.0766591	0.0951056	0.0434648	0.212201	0.832239	0.885931	> 0.05
guanidinoacetate	Male	-0.159179	-1.7393	1.42094	0.799693	-0.19905	0.842493	0.892733	> 0.05
glutamine	Male	-0.114977	-1.31687	1.08692	0.608275	-0.189022	0.850331	0.896924	> 0.05
homocitrulline	Daily physical activity	-0.017558	-0.221279	0.186163	0.103103	-0.170296	0.865007	0.908257	> 0.05
threonine	Single-vessel coronary artery disease	-0.0696854	-1.02529	0.885924	0.483631	-0.144088	0.885625	0.923198	> 0.05
creatine	Triple-vessel coronary artery disease	0.0339054	-0.437708	0.505519	0.238682	0.142053	0.887229	0.923198	> 0.05
leucine	Double-vessel coronary artery disease	0.0473825	-0.687908	0.782673	0.372128	0.127328	0.898851	0.929913	> 0.05
citrulline	Daily physical activity	-0.0084722	-0.143823	0.126878	0.0685004	-0.123681	0.901733	0.929913	> 0.05
leucine	Triple-vessel coronary artery disease	0.027659	-0.548311	0.603629	0.291497	0.0948862	0.924532	0.949186	> 0.05
glutamine/glutamate	Daily physical activity	-0.00615514	-0.157276	0.144966	0.0764819	-0.0804784	0.935964	0.956671	> 0.05
guanidinoacetate	Double-vessel coronary artery disease	-0.021772	-0.635519	0.591975	0.310616	-0.0700931	0.944213	0.958054	> 0.05
taurine	Age	-0.019907	-0.602117	0.562303	0.294655	-0.0675605	0.946225	0.958054	> 0.05
taurine	Triple-vessel coronary artery disease	-0.034206	-1.10508	1.03667	0.541965	-0.0631147	0.949759	0.958054	> 0.05
phenylalanine	Single-vessel coronary artery disease	0.0140362	-0.56684	0.594912	0.29398	0.0477455	0.961983	0.963529	> 0.05
glutamine	Triple-vessel coronary artery disease	-0.0103269	-0.455835	0.435181	0.22547	-0.0458017	0.963529	0.963529	> 0.05
