# Supplementary material for: Circulating amino acid signature features urea cycle alterations associated with coronary artery disease
Source: Sci Rep. 2024 Oct 28;14:25848. doi: 10.1038/s41598-024-76835-7 (PMC11519371; doi:10.1038/s41598-024-76835-7)
Supplement: Supplementary file 5 — Supplementary Table 4. [file 41598_2024_76835_MOESM5_ESM.xlsx]

## Sheet: Sheet1
Dependent variable	Independent variables	β coefficient	95% CI lower bound for β coefficient	95% CI higher bound for β coefficient	standard error	statistic	p-value	BH p-value	Categorical BH p-value
asparagine	Age	-1.28477	-1.5746	-0.994937	0.146706	-8.75744	3.48961e-15	8.061e-13	≤ 0.0001
2-aminoadipate	Age	-1.34783	-1.69441	-1.00125	0.175432	-7.68289	1.73611e-12	1.3368e-10	≤ 0.0001
tryptophan	Age	-1.55504	-2.10739	-1.0027	0.279584	-5.56199	1.16149e-07	3.32582e-06	≤ 0.0001
beta-alanine	Age	-1.25879	-1.71017	-0.807414	0.228478	-5.50947	1.4908e-07	3.32582e-06	≤ 0.0001
valine	Age	-1.57418	-2.14101	-1.00735	0.286915	-5.48658	1.66135e-07	3.32582e-06	≤ 0.0001
pipecolate	Age	-1.61561	-2.26245	-0.968768	0.327417	-4.93441	2.07754e-06	2.52586e-05	≤ 0.0001
methionine	Age	-1.13352	-1.62392	-0.643125	0.248228	-4.56646	1.0136e-05	0.000108015	≤ 0.001
alanine	Age	-1.86055	-2.6782	-1.0429	0.413878	-4.49541	1.36332e-05	0.000131219	≤ 0.001
citrulline	Age	1.3084	0.722574	1.89423	0.296533	4.41233	1.92028e-05	0.00017061	≤ 0.001
creatinine	Age	-1.29306	-1.91881	-0.667297	0.316745	-4.08232	7.1622e-05	0.000501354	≤ 0.001
phenylalanine	Age	-1.45209	-2.30851	-0.595672	0.433501	-3.34969	0.00101888	0.00547354	≤ 0.01
proline	Age	-1.34987	-2.16086	-0.53888	0.410504	-3.28832	0.00125054	0.00656536	≤ 0.01
isoleucine	Age	-1.39065	-2.30922	-0.472088	0.464958	-2.99093	0.00324264	0.0159372	≤ 0.05
arginine	Age	1.27652	0.427408	2.12562	0.429799	2.97003	0.00345845	0.0166438	≤ 0.05
tyrosine	Age	-0.667343	-1.14165	-0.193036	0.240084	-2.77963	0.00612524	0.0266968	≤ 0.05
homocitrulline	Age	0.893196	0.237263	1.54913	0.332018	2.6902	0.00793433	0.0321549	≤ 0.05
creatine	Daily physical activity	0.197763	0.057771	0.337754	0.0708607	2.79087	0.00592665	0.026328	≤ 0.05
alanine	Daily physical activity	-0.14763	-0.259643	-0.0356168	0.0566986	-2.60377	0.0101286	0.0396561	≤ 0.05
beta-alanine	Interaction age:male	1.30082	0.834806	1.76684	0.235888	5.51458	1.45509e-07	3.32582e-06	≤ 0.0001
pipecolate	Interaction age:male	1.59989	0.980201	2.21957	0.313671	5.10053	9.89311e-07	1.52224e-05	≤ 0.0001
2-aminoadipate	Interaction age:male	1.28181	0.769962	1.79366	0.259086	4.94743	1.96135e-06	2.51706e-05	≤ 0.0001
creatinine	Interaction age:male	1.39507	0.772403	2.01773	0.315178	4.42628	1.81347e-05	0.000167565	≤ 0.001
tryptophan	Interaction age:male	1.31503	0.697545	1.93251	0.312555	4.20734	4.38679e-05	0.000337783	≤ 0.001
asparagine	Interaction age:male	1.23518	0.644314	1.82604	0.299082	4.1299	5.95061e-05	0.000443417	≤ 0.001
valine	Interaction age:male	1.33759	0.63903	2.03615	0.353597	3.78282	0.000221979	0.00142436	≤ 0.01
alanine	Interaction age:male	1.73211	0.810829	2.65339	0.466331	3.71433	0.000284999	0.00173249	≤ 0.01
methionine	Interaction age:male	0.913761	0.297058	1.53047	0.312162	2.92721	0.00394248	0.018586	≤ 0.05
phenylalanine	Interaction age:male	1.36965	0.379577	2.35973	0.501155	2.73299	0.00701562	0.0294656	≤ 0.05
citrulline	LVEF =41-49%	-1.74957	-2.28764	-1.2115	0.272357	-6.42381	1.5926e-09	7.00354e-08	≤ 0.0001
arginine	LVEF =41-49%	-1.60122	-2.12454	-1.0779	0.264894	-6.04475	1.09716e-08	3.62062e-07	≤ 0.0001
histidine	LVEF =41-49%	-1.56688	-2.13193	-1.00183	0.286017	-5.47829	1.7277e-07	3.32582e-06	≤ 0.0001
ornithine	LVEF =41-49%	-1.70952	-2.37351	-1.04553	0.336096	-5.08641	1.05436e-06	1.52224e-05	≤ 0.0001
lysine	LVEF =41-49%	-1.52887	-2.12701	-0.930728	0.302766	-5.04968	1.24366e-06	1.68992e-05	≤ 0.0001
homocitrulline	LVEF =41-49%	-1.0268	-1.47138	-0.582233	0.225032	-4.56293	1.02871e-05	0.000108015	≤ 0.001
aspartate	LVEF =41-49%	-1.35867	-1.97806	-0.739283	0.31352	-4.3336	2.64589e-05	0.000218286	≤ 0.001
glycine	LVEF =41-49%	-0.7386	-1.15184	-0.325361	0.209172	-3.53106	0.000547207	0.00316012	≤ 0.01
pipecolate	LVEF =41-49%	-0.761297	-1.36078	-0.161817	0.303444	-2.50886	0.013154	0.0476741	≤ 0.05
2-aminoadipate	LVEF =41-49%	0.395356	0.0838457	0.706867	0.15768	2.50734	0.0132084	0.0476741	≤ 0.05
citrulline	LVEF ≤40%	-1.40458	-1.83829	-0.970877	0.219532	-6.39809	1.8191e-09	7.00354e-08	≤ 0.0001
arginine	LVEF ≤40%	-1.44418	-2.11139	-0.776963	0.33773	-4.27613	3.33479e-05	0.000265633	≤ 0.001
2-aminoadipate	LVEF ≤40%	0.662231	0.332744	0.991718	0.166779	3.97071	0.000109964	0.000725759	≤ 0.001
hydroxyproline	LVEF ≤40%	0.622402	0.266919	0.977885	0.179937	3.45899	0.000702547	0.00395826	≤ 0.01
histidine	LVEF ≤40%	-1.29812	-2.17943	-0.416803	0.446101	-2.90991	0.00415497	0.019196	≤ 0.05
ornithine	LVEF ≤40%	-1.16477	-2.03029	-0.299261	0.438103	-2.65867	0.00867929	0.0345675	≤ 0.05
lysine	LVEF ≤40%	-1.2392	-2.19273	-0.285671	0.482655	-2.56746	0.011203	0.0424243	≤ 0.05
proline	LVEF ≤40%	0.471949	0.106155	0.837743	0.185157	2.54891	0.0117904	0.0439289	≤ 0.05
glutamine/glutamate	LVEF ≤40%	-1.00752	-1.80531	-0.209734	0.403823	-2.49496	0.0136589	0.0485418	≤ 0.05
2-aminoadipate	LVEF ≥50%	0.857015	0.643724	1.07031	0.107963	7.93804	4.08429e-13	4.71736e-11	≤ 0.0001
glutamate	LVEF ≥50%	1.15159	0.799178	1.504	0.178382	6.45575	1.34966e-09	7.00354e-08	≤ 0.0001
isoleucine	LVEF ≥50%	0.787068	0.499159	1.07498	0.145733	5.40075	2.48762e-07	4.4203e-06	≤ 0.0001
creatinine	LVEF ≥50%	0.976105	0.599161	1.35305	0.190801	5.11584	9.23192e-07	1.52224e-05	≤ 0.0001
kynurenine	LVEF ≥50%	0.755754	0.432173	1.07934	0.16379	4.61417	8.2916e-06	9.5768e-05	≤ 0.0001
glutamine/glutamate	LVEF ≥50%	-1.06282	-1.54449	-0.581153	0.243809	-4.35923	2.38474e-05	0.000204028	≤ 0.001
hydroxyproline	LVEF ≥50%	0.860216	0.447225	1.27321	0.209047	4.11495	6.30847e-05	0.000455392	≤ 0.001
valine	LVEF ≥50%	0.745895	0.376791	1.115	0.186832	3.99232	0.000101269	0.000688036	≤ 0.001
histidine	LVEF ≥50%	-1.35059	-2.09037	-0.610805	0.374463	-3.60674	0.000419206	0.00248299	≤ 0.01
phenylalanine	LVEF ≥50%	0.553249	0.216258	0.89024	0.170577	3.24339	0.00145029	0.00744484	≤ 0.01
arginine	LVEF ≥50%	-1.35607	-2.19686	-0.515274	0.42559	-3.18632	0.00174694	0.0087727	≤ 0.01
lysine	LVEF ≥50%	-1.23877	-2.13191	-0.345635	0.452086	-2.74012	0.00687229	0.0293981	≤ 0.05
citrulline	LVEF ≥50%	-1.63881	-2.83395	-0.443676	0.604952	-2.709	0.00751814	0.0310123	≤ 0.05
asparagine	Male	-0.645835	-0.926145	-0.365525	0.141887	-4.55176	1.07795e-05	0.000108264	≤ 0.001
beta-alanine	Male	-0.669191	-1.02274	-0.315645	0.178957	-3.73939	0.000260196	0.00162447	≤ 0.01
pipecolate	Male	-0.8753	-1.38989	-0.360713	0.260472	-3.36043	0.000982707	0.00540489	≤ 0.01
2-aminoadipate	Male	-0.501342	-0.849418	-0.153267	0.176188	-2.84549	0.00504223	0.0228383	≤ 0.05
alanine	Male	-0.912983	-1.61251	-0.213457	0.354085	-2.57843	0.0108681	0.0418421	≤ 0.05
ornithine	LVEF ≥50%	-1.35765	-2.46117	-0.254144	0.558573	-2.43058	0.0162312	0.056213	> 0.05
ornithine	Age	1.14794	0.213267	2.08262	0.473113	2.42636	0.0164136	0.056213	> 0.05
isoleucine	Interaction age:male	1.18832	0.219544	2.1571	0.490375	2.4233	0.0165476	0.056213	> 0.05
citrulline	Interaction age:male	-1.12095	-2.05201	-0.189895	0.471281	-2.37852	0.0186161	0.0622412	> 0.05
creatinine	LVEF ≤40%	0.804897	0.134944	1.47485	0.339115	2.37352	0.018861	0.0622412	> 0.05
alpha-aminobutyrate	Interaction age:male	1.06164	0.170618	1.95266	0.451014	2.35389	0.0198491	0.0645796	> 0.05
proline	LVEF ≥50%	0.644577	0.101002	1.18815	0.275145	2.34268	0.0204336	0.0655579	> 0.05
glutamate	LVEF ≤40%	0.950164	0.139177	1.76115	0.410504	2.31463	0.021963	0.0694994	> 0.05
hydroxyproline	Age	-1.322	-2.45853	-0.185474	0.575284	-2.29799	0.0229168	0.0715219	> 0.05
alanine	LVEF ≥50%	0.535549	0.0724854	0.998612	0.234392	2.28484	0.0236967	0.0715219	> 0.05
proline	Interaction age:male	1.02649	0.138345	1.91464	0.44956	2.28333	0.0237879	0.0715219	> 0.05
beta-alanine	LVEF ≥50%	0.44063	0.0592398	0.822019	0.193051	2.28245	0.0238406	0.0715219	> 0.05
aspartate	LVEF ≥50%	-1.10769	-2.07859	-0.136793	0.491447	-2.25394	0.0256204	0.0758758	> 0.05
proline	Daily physical activity	-0.114158	-0.216744	-0.0115715	0.0519268	-2.19843	0.0294202	0.0849567	> 0.05
hydroxyproline	Interaction age:male	1.36646	0.138494	2.59442	0.621568	2.1984	0.0294222	0.0849567	> 0.05
kynurenine	Interaction age:male	0.696591	0.0474693	1.34571	0.328571	2.12006	0.035614	0.101566	> 0.05
asparagine	LVEF =41-49%	-0.45769	-0.894017	-0.0213634	0.220859	-2.07232	0.0399136	0.11244	> 0.05
alpha-aminobutyrate	Age	-0.904685	-1.78899	-0.0203811	0.447615	-2.02112	0.0450108	0.125271	> 0.05
arginine	Interaction age:male	-1.15315	-2.29122	-0.0150801	0.576067	-2.00177	0.0470773	0.12862	> 0.05
aspartate	Age	1.23348	0.0147336	2.45223	0.616905	1.99947	0.0473275	0.12862	> 0.05
leucine	Interaction age:male	0.996686	-0.00706661	2.00044	0.508077	1.96168	0.0516144	0.138639	> 0.05
hydroxyproline	Male	-0.781264	-1.58924	0.0267119	0.40898	-1.91028	0.0579684	0.153916	> 0.05
aspartate	LVEF ≤40%	-0.945239	-1.94874	0.0582579	0.507948	-1.8609	0.0646777	0.169779	> 0.05
threonine	Age	-1.06083	-2.19381	0.0721535	0.57349	-1.84978	0.066275	0.170545	> 0.05
methionine	LVEF =41-49%	-0.379869	-0.785834	0.0260958	0.20549	-1.8486	0.0664461	0.170545	> 0.05
leucine	Age	-0.915542	-1.91068	0.0795942	0.503716	-1.81758	0.0710854	0.180447	> 0.05
lysine	Age	0.937654	-0.117908	1.99322	0.534302	1.75491	0.0812758	0.204073	> 0.05
aspartate	Interaction age:male	-1.14843	-2.46145	0.164593	0.664623	-1.72794	0.0860163	0.213653	> 0.05
methionine	Male	-0.317021	-0.681314	0.0472729	0.184397	-1.71923	0.0875957	0.215262	> 0.05
ornithine	Interaction age:male	-0.990248	-2.14444	0.163946	0.584227	-1.69497	0.0921153	0.223986	> 0.05
histidine	Age	0.815096	-0.15053	1.78072	0.488779	1.66762	0.0974371	0.233636	> 0.05
tryptophan	LVEF =41-49%	-0.400086	-0.877312	0.0771399	0.241561	-1.65625	0.0997204	0.233636	> 0.05
kynurenine	LVEF ≤40%	0.494775	-0.096971	1.08652	0.299528	1.65184	0.100617	0.233636	> 0.05
beta-alanine	LVEF ≤40%	0.352684	-0.0696839	0.775053	0.213793	1.64965	0.101066	0.233636	> 0.05
valine	Male	-0.438231	-0.963164	0.0867028	0.26571	-1.64928	0.101141	0.233636	> 0.05
creatinine	LVEF =41-49%	0.359739	-0.0736856	0.793163	0.21939	1.63972	0.103117	0.235842	> 0.05
serine	Age	-0.715223	-1.58608	0.155635	0.440809	-1.62252	0.10675	0.241758	> 0.05
alpha-aminobutyrate	Male	-0.660238	-1.47162	0.15114	0.410701	-1.60759	0.109988	0.246671	> 0.05
phenylalanine	Male	-0.572379	-1.28446	0.139702	0.36044	-1.588	0.11435	0.251316	> 0.05
kynurenine	Age	-0.49988	-1.12526	0.125498	0.316553	-1.57914	0.11637	0.251316	> 0.05
threonine	LVEF =41-49%	-0.567038	-1.27645	0.142372	0.359088	-1.57911	0.116377	0.251316	> 0.05
kynurenine	LVEF =41-49%	0.334698	-0.0840752	0.753471	0.211974	1.57896	0.116411	0.251316	> 0.05
homocitrulline	Interaction age:male	-0.738537	-1.67063	0.193555	0.471804	-1.56535	0.119568	0.255742	> 0.05
isoleucine	Male	-0.601418	-1.36451	0.161675	0.386261	-1.55703	0.12153	0.257555	> 0.05
leucine	Male	-0.644775	-1.48572	0.196172	0.425669	-1.51473	0.131903	0.276996	> 0.05
threonine	Interaction age:male	0.889759	-0.303189	2.08271	0.603844	1.47349	0.142673	0.296914	> 0.05
taurine	LVEF ≥50%	-0.265141	-0.625562	0.0952791	0.182437	-1.45333	0.14818	0.305377	> 0.05
phenylalanine	Daily physical activity	0.0891618	-0.032753	0.211077	0.0617106	1.44484	0.150548	0.305377	> 0.05
tyrosine	Interaction age:male	0.537071	-0.197575	1.27172	0.371861	1.44428	0.150706	0.305377	> 0.05
glutamate	LVEF =41-49%	0.808573	-0.313997	1.93114	0.56822	1.42299	0.156774	0.314911	> 0.05
serine	Male	-0.618617	-1.48192	0.244689	0.436986	-1.41564	0.158912	0.316225	> 0.05
glutamine/glutamate	LVEF =41-49%	-0.754968	-1.81175	0.301811	0.534918	-1.41137	0.160166	0.316225	> 0.05
glutamine	Age	-0.961811	-2.31864	0.395017	0.686796	-1.40043	0.163409	0.319894	> 0.05
alanine	LVEF ≤40%	0.354178	-0.149212	0.857568	0.254805	1.39	0.166549	0.322458	> 0.05
glutamine	Interaction age:male	0.978566	-0.415438	2.37257	0.705614	1.38683	0.167511	0.322458	> 0.05
tryptophan	Male	-0.301155	-0.733593	0.131282	0.21889	-1.37583	0.170885	0.326236	> 0.05
guanidinoacetate	Daily physical activity	0.104687	-0.0470975	0.256472	0.0768301	1.36258	0.175017	0.331384	> 0.05
creatinine	Male	-0.31912	-0.789567	0.151326	0.23813	-1.34011	0.182196	0.33889	> 0.05
lysine	Interaction age:male	-0.889117	-2.2021	0.423863	0.664601	-1.33782	0.18294	0.33889	> 0.05
methionine	LVEF ≥50%	0.253884	-0.121413	0.629182	0.189967	1.33646	0.183382	0.33889	> 0.05
phenylalanine	LVEF ≤40%	0.29893	-0.14782	0.74568	0.226135	1.32191	0.188171	0.34498	> 0.05
asparagine	LVEF ≤40%	-0.197996	-0.496843	0.100851	0.15127	-1.30889	0.192533	0.350197	> 0.05
glutamate	Interaction age:male	1.00533	-0.522487	2.53315	0.773347	1.29997	0.195565	0.352934	> 0.05
glutamate	Age	-0.972688	-2.49402	0.548644	0.770065	-1.26313	0.208466	0.373234	> 0.05
histidine	Interaction age:male	-0.773819	-1.98834	0.440699	0.614762	-1.25873	0.210045	0.373234	> 0.05
tryptophan	LVEF ≤40%	-0.150385	-0.388544	0.0877731	0.12055	-1.24749	0.214125	0.377579	> 0.05
creatine	LVEF =41-49%	0.369819	-0.220651	0.960289	0.298883	1.23734	0.217858	0.381251	> 0.05
citrulline	Male	0.457202	-0.277548	1.19195	0.371914	1.22932	0.220839	0.383562	> 0.05
guanidinoacetate	LVEF ≥50%	-0.409818	-1.07652	0.256888	0.337472	-1.21438	0.226475	0.390416	> 0.05
serine	Interaction age:male	0.604033	-0.406046	1.61411	0.511279	1.18141	0.239271	0.40942	> 0.05
asparagine	Daily physical activity	0.108909	-0.0747633	0.292581	0.0929706	1.17143	0.243247	0.413162	> 0.05
hydroxyproline	Daily physical activity	0.0747992	-0.0581959	0.207794	0.0673191	1.11111	0.268263	0.44983	> 0.05
kynurenine	Male	0.272832	-0.212746	0.75841	0.245789	1.11003	0.26873	0.44983	> 0.05
glutamine	LVEF ≤40%	-0.339458	-0.946912	0.267995	0.307479	-1.104	0.271325	0.450907	> 0.05
2-aminoadipate	Daily physical activity	-0.0609077	-0.171909	0.0500937	0.0561865	-1.08403	0.280058	0.461958	> 0.05
serine	LVEF ≤40%	-0.282592	-0.799668	0.234483	0.261732	-1.0797	0.281974	0.461958	> 0.05
leucine	Daily physical activity	-0.291479	-0.83428	0.251323	0.274754	-1.06087	0.29042	0.472444	> 0.05
valine	LVEF =41-49%	0.294013	-0.258106	0.846133	0.279471	1.05204	0.294441	0.475636	> 0.05
tyrosine	LVEF ≤40%	-0.165493	-0.482388	0.151402	0.160405	-1.03172	0.303833	0.487398	> 0.05
leucine	LVEF =41-49%	-1.00279	-2.94209	0.936517	0.981632	-1.02155	0.308606	0.491642	> 0.05
glycine	Male	-0.526026	-1.55835	0.506296	0.522538	-1.00667	0.315681	0.49792	> 0.05
arginine	Male	0.467909	-0.452821	1.38864	0.466053	1.00398	0.316972	0.49792	> 0.05
homocitrulline	LVEF ≥50%	-0.239462	-0.712663	0.233739	0.239524	-0.999742	0.319014	0.49792	> 0.05
taurine	Daily physical activity	0.0559349	-0.0588338	0.170704	0.0580934	0.962845	0.337145	0.520224	> 0.05
pipecolate	LVEF ≤40%	-0.291146	-0.889349	0.307058	0.302797	-0.96152	0.337808	0.520224	> 0.05
tryptophan	Daily physical activity	0.0412422	-0.045708	0.128192	0.0440123	0.937062	0.350203	0.535742	> 0.05
valine	LVEF ≤40%	0.170353	-0.191502	0.532207	0.183163	0.930061	0.353805	0.53769	> 0.05
creatinine	Daily physical activity	-0.0627685	-0.197608	0.0720705	0.0682525	-0.919651	0.359203	0.542326	> 0.05
proline	LVEF =41-49%	-0.279575	-0.883342	0.324192	0.305613	-0.9148	0.361736	0.542604	> 0.05
proline	Male	-0.272517	-0.872692	0.327658	0.303795	-0.897042	0.371106	0.553068	> 0.05
guanidinoacetate	Age	-0.780095	-2.52641	0.966222	0.883947	-0.882513	0.378884	0.560005	> 0.05
tyrosine	Male	-0.221442	-0.718965	0.27608	0.251835	-0.879315	0.380609	0.560005	> 0.05
guanidinoacetate	Interaction age:male	0.757599	-0.999578	2.51478	0.889444	0.851767	0.395675	0.577701	> 0.05
methionine	LVEF ≤40%	-0.122969	-0.409375	0.163437	0.144972	-0.848224	0.397638	0.577701	> 0.05
threonine	LVEF ≥50%	0.235904	-0.319818	0.791626	0.281294	0.838638	0.402981	0.580352	> 0.05
beta-alanine	LVEF =41-49%	0.145048	-0.197743	0.487838	0.173513	0.835948	0.404488	0.580352	> 0.05
aspartate	Male	0.439082	-0.625725	1.50389	0.538982	0.814652	0.416538	0.593952	> 0.05
glutamine	Daily physical activity	0.0548932	-0.084067	0.193853	0.0703385	0.780414	0.436353	0.61839	> 0.05
tyrosine	Daily physical activity	0.0464008	-0.071993	0.164795	0.0599283	0.774272	0.439965	0.618578	> 0.05
homocitrulline	LVEF ≤40%	-0.240967	-0.858341	0.376407	0.312501	-0.771092	0.441842	0.618578	> 0.05
guanidinoacetate	LVEF =41-49%	-0.152654	-0.547371	0.242063	0.199797	-0.764047	0.446016	0.62066	> 0.05
glutamine	LVEF =41-49%	-0.190009	-0.700288	0.32027	0.258292	-0.735636	0.463079	0.640546	> 0.05
kynurenine	Daily physical activity	-0.043418	-0.166113	0.0792769	0.0621054	-0.699102	0.48555	0.667631	> 0.05
isoleucine	LVEF ≤40%	0.170874	-0.329078	0.670827	0.253065	0.675219	0.500555	0.684191	> 0.05
isoleucine	LVEF =41-49%	0.158771	-0.313668	0.631211	0.239139	0.663931	0.507734	0.689921	> 0.05
glutamate	Male	-0.428194	-1.71691	0.860522	0.652319	-0.656417	0.512542	0.691558	> 0.05
leucine	LVEF ≤40%	-0.188601	-0.759453	0.382252	0.288953	-0.652704	0.514926	0.691558	> 0.05
phenylalanine	LVEF =41-49%	0.184441	-0.381931	0.750812	0.286685	0.643357	0.520956	0.693039	> 0.05
glutamine/glutamate	Interaction age:male	-0.524673	-2.13998	1.09063	0.817631	-0.641698	0.522029	0.693039	> 0.05
ornithine	Male	0.302683	-0.652856	1.25822	0.483673	0.625801	0.532378	0.700566	> 0.05
taurine	Male	-0.243532	-1.01495	0.527885	0.390475	-0.623683	0.533764	0.700566	> 0.05
ornithine	Daily physical activity	-0.0317613	-0.136508	0.0729858	0.0530207	-0.599037	0.550034	0.717841	> 0.05
alpha-aminobutyrate	LVEF =41-49%	0.152534	-0.359389	0.664457	0.259124	0.588652	0.556963	0.720872	> 0.05
glycine	Interaction age:male	0.363566	-0.868811	1.59594	0.623802	0.582823	0.560871	0.720872	> 0.05
methionine	Daily physical activity	0.0469561	-0.112556	0.206468	0.0807416	0.581561	0.561718	0.720872	> 0.05
glycine	Age	-0.331085	-1.47559	0.813417	0.579321	-0.571504	0.568496	0.72554	> 0.05
asparagine	LVEF ≥50%	0.112193	-0.285499	0.509884	0.201303	0.557334	0.578114	0.732568	> 0.05
homocitrulline	Male	0.220159	-0.564852	1.00517	0.397355	0.554061	0.580346	0.732568	> 0.05
leucine	LVEF ≥50%	0.171651	-0.448444	0.791747	0.313879	0.546872	0.585263	0.73476	> 0.05
glutamate	Daily physical activity	0.034166	-0.0913255	0.159658	0.063521	0.53787	0.591449	0.738511	> 0.05
creatine	LVEF ≤40%	0.193072	-0.52918	0.915324	0.365588	0.528113	0.598186	0.739458	> 0.05
histidine	Male	0.257185	-0.711655	1.22602	0.490405	0.524433	0.600736	0.739458	> 0.05
isoleucine	Daily physical activity	-0.0272186	-0.13024	0.0758024	0.052147	-0.52196	0.602453	0.739458	> 0.05
creatine	Male	-0.189728	-0.912937	0.533481	0.366072	-0.51828	0.605011	0.739458	> 0.05
lysine	Daily physical activity	-0.0293856	-0.145376	0.0866044	0.0587116	-0.500508	0.617437	0.750673	> 0.05
guanidinoacetate	LVEF ≤40%	-0.232962	-1.16894	0.703011	0.473769	-0.491721	0.623621	0.752826	> 0.05
threonine	Daily physical activity	0.0567216	-0.174367	0.28781	0.116972	0.484916	0.62843	0.752826	> 0.05
alpha-aminobutyrate	LVEF ≥50%	-0.0863154	-0.440082	0.267451	0.179069	-0.482024	0.630478	0.752826	> 0.05
glutamine/glutamate	Male	0.337421	-1.05269	1.72753	0.703642	0.479534	0.632243	0.752826	> 0.05
lysine	Male	0.245026	-0.836133	1.32619	0.547259	0.447734	0.654979	0.775898	> 0.05
glycine	LVEF ≥50%	-0.0939602	-0.528393	0.340472	0.2199	-0.427286	0.669772	0.78611	> 0.05
creatine	LVEF ≥50%	0.0895404	-0.327112	0.506192	0.2109	0.424563	0.671751	0.78611	> 0.05
threonine	Male	-0.196998	-1.11982	0.725821	0.46711	-0.421737	0.673809	0.78611	> 0.05
taurine	Interaction age:male	0.166652	-0.6256	0.958905	0.401021	0.41557	0.678307	0.787381	> 0.05
glycine	LVEF ≤40%	-0.160741	-0.933581	0.612099	0.391194	-0.410898	0.681722	0.787389	> 0.05
glutamine/glutamate	Age	0.301526	-1.31688	1.91993	0.819202	0.368073	0.713328	0.818102	> 0.05
glycine	Daily physical activity	0.0323135	-0.144253	0.20888	0.0893742	0.361553	0.718185	0.818102	> 0.05
beta-alanine	Daily physical activity	0.0180281	-0.0819921	0.118048	0.050628	0.35609	0.722264	0.818102	> 0.05
aspartate	Daily physical activity	-0.0223585	-0.146504	0.101787	0.0628399	-0.355801	0.72248	0.818102	> 0.05
serine	LVEF ≥50%	0.0809084	-0.382369	0.544186	0.234501	0.345024	0.73055	0.821496	> 0.05
glutamine/glutamate	Daily physical activity	-0.0258325	-0.174922	0.123257	0.0754657	-0.342308	0.732589	0.821496	> 0.05
histidine	Daily physical activity	-0.0160445	-0.121043	0.0889544	0.0531481	-0.301882	0.763152	0.846252	> 0.05
serine	LVEF =41-49%	0.113314	-0.632024	0.858653	0.377274	0.300351	0.764317	0.846252	> 0.05
alanine	LVEF =41-49%	0.0867228	-0.487066	0.660511	0.290439	0.298592	0.765656	0.846252	> 0.05
creatine	Age	0.125769	-0.732472	0.98401	0.434423	0.289509	0.772584	0.849842	> 0.05
arginine	Daily physical activity	-0.0172136	-0.137322	0.102894	0.060796	-0.283138	0.777454	0.851146	> 0.05
glutamine	LVEF ≥50%	-0.0804264	-0.660894	0.500041	0.29382	-0.273727	0.784664	0.854987	> 0.05
glutamine	Male	-0.144635	-1.33216	1.04289	0.601098	-0.240618	0.810174	0.878639	> 0.05
creatine	Interaction age:male	-0.112635	-1.10085	0.875582	0.500214	-0.225173	0.822145	0.887456	> 0.05
pipecolate	LVEF ≥50%	0.0484014	-0.405647	0.50245	0.229829	0.210597	0.833482	0.895223	> 0.05
pipecolate	Daily physical activity	0.0263192	-0.226603	0.279241	0.128024	0.20558	0.837392	0.895223	> 0.05
guanidinoacetate	Male	-0.154916	-1.67757	1.36774	0.770734	-0.200998	0.840967	0.895223	> 0.05
threonine	LVEF ≤40%	-0.0433185	-0.517714	0.431077	0.240129	-0.180397	0.85708	0.90819	> 0.05
tyrosine	LVEF =41-49%	-0.0462497	-0.707024	0.614525	0.33447	-0.138278	0.890203	0.938981	> 0.05
tyrosine	LVEF ≥50%	0.0208823	-0.291204	0.332969	0.157971	0.132191	0.895007	0.939758	> 0.05
hydroxyproline	LVEF =41-49%	-0.0371918	-0.617018	0.542635	0.293495	-0.12672	0.899328	0.940022	> 0.05
alpha-aminobutyrate	Daily physical activity	0.00622219	-0.0985299	0.110974	0.0530232	0.117348	0.906738	0.941404	> 0.05
taurine	LVEF =41-49%	0.0634924	-1.06636	1.19334	0.571906	0.111019	0.911747	0.941404	> 0.05
tryptophan	LVEF ≥50%	-0.0229363	-0.476018	0.430145	0.22934	-0.10001	0.920467	0.941404	> 0.05
serine	Daily physical activity	-0.00795388	-0.165875	0.149968	0.0799364	-0.0995026	0.920869	0.941404	> 0.05
citrulline	Daily physical activity	-0.00603722	-0.126145	0.11407	0.0607959	-0.0993031	0.921028	0.941404	> 0.05
taurine	Age	0.0295285	-0.634613	0.69367	0.336174	0.0878369	0.930121	0.946511	> 0.05
taurine	LVEF ≤40%	-0.0125026	-0.463434	0.438429	0.228252	-0.0547757	0.956389	0.968973	> 0.05
alpha-aminobutyrate	LVEF ≤40%	0.018096	-0.75845	0.794642	0.393071	0.0460375	0.96334	0.970118	> 0.05
valine	Daily physical activity	-0.00180833	-0.0852823	0.0816656	0.0422527	-0.0427979	0.965918	0.970118	> 0.05
homocitrulline	Daily physical activity	-0.000195021	-0.157979	0.157589	0.0798669	-0.00244183	0.998055	0.998055	> 0.05
