# Supplementary material for: Circulating amino acid signature features urea cycle alterations associated with coronary artery disease
Source: Sci Rep. 2024 Oct 28;14:25848. doi: 10.1038/s41598-024-76835-7 (PMC11519371; doi:10.1038/s41598-024-76835-7)
Supplement: Supplementary file 6 — Supplementary Table 5. [file 41598_2024_76835_MOESM6_ESM.xlsx]

## Sheet: Sheet1
Dependent variable	Independent variables	β coefficient	95% CI lower bound for β coefficient	95% CI higher bound for β coefficient	standard error	statistic	p-value	BH p-value	Categorical BH p-value
beta-alanine	Age	-1.31273	-1.48636	-1.1391	0.0876311	-14.9802	1.63763e-28	2.70208e-26	≤ 0.0001
pipecolate	Age	-2.54344	-2.88841	-2.19847	0.174106	-14.6086	1.0619e-27	8.76066e-26	≤ 0.0001
aspartate	Age	2.78664	2.23438	3.33891	0.278727	9.99774	3.32655e-17	1.3722e-15	≤ 0.0001
creatinine	Age	-1.17672	-1.45766	-0.895785	0.141789	-8.2991	2.64872e-13	7.28399e-12	≤ 0.0001
ornithine	Age	2.02422	1.47659	2.57185	0.27639	7.3238	3.95211e-11	8.15122e-10	≤ 0.0001
citrulline	Age	1.85027	1.22066	2.47989	0.317767	5.82275	5.62155e-08	9.27555e-07	≤ 0.0001
lysine	Age	1.93155	1.26114	2.60195	0.338353	5.70867	9.46894e-08	1.42034e-06	≤ 0.0001
tryptophan	Age	-1.07416	-1.50352	-0.644809	0.216696	-4.95701	2.5637e-06	2.64381e-05	≤ 0.0001
histidine	Age	1.70426	0.970696	2.43783	0.370232	4.60323	1.10443e-05	9.11158e-05	≤ 0.0001
homocitrulline	Age	1.56791	0.833108	2.30271	0.370854	4.22783	4.83718e-05	0.000380064	≤ 0.001
arginine	Age	1.69996	0.838418	2.5615	0.43482	3.90957	0.000158812	0.00109183	≤ 0.01
hydroxyproline	Age	-1.44275	-2.3024	-0.583096	0.433867	-3.32532	0.00119455	0.00758078	≤ 0.01
creatine	Age	1.02224	0.389367	1.65512	0.319413	3.20038	0.00178595	0.0104618	≤ 0.05
methionine	Age	-0.654888	-1.11351	-0.196261	0.231469	-2.82926	0.00553011	0.0261245	≤ 0.05
2-aminoadipate	Age	-0.801173	-1.38398	-0.218364	0.294144	-2.72374	0.00748977	0.0325214	≤ 0.05
proline	Age	-1.14136	-2.0262	-0.256524	0.446579	-2.55579	0.0119347	0.0492305	≤ 0.05
citrulline	CAD	-1.93417	-2.54179	-1.32655	0.306665	-6.30711	5.82432e-09	1.06779e-07	≤ 0.0001
arginine	CAD	-1.746	-2.37213	-1.11986	0.316009	-5.52514	2.16718e-07	2.97987e-06	≤ 0.0001
glutamine/glutamate	CAD	-1.34733	-1.84277	-0.851895	0.250048	-5.38829	3.98158e-07	5.05355e-06	≤ 0.0001
homocitrulline	CAD	-1.09775	-1.54164	-0.653864	0.224032	-4.89999	3.25798e-06	3.16216e-05	≤ 0.0001
glutamate	CAD	1.34796	0.795716	1.9002	0.278717	4.8363	4.24994e-06	3.75249e-05	≤ 0.0001
histidine	CAD	-1.71972	-2.42485	-1.01459	0.35588	-4.8323	4.32105e-06	3.75249e-05	≤ 0.0001
lysine	CAD	-1.62166	-2.3991	-0.844215	0.392375	-4.13293	6.93863e-05	0.000520397	≤ 0.001
ornithine	CAD	-1.61549	-2.39874	-0.832236	0.395308	-4.08666	8.2571e-05	0.000592357	≤ 0.001
aspartate	CAD	-1.41524	-2.27697	-0.553511	0.434915	-3.25406	0.0015045	0.0091942	≤ 0.01
glutamine	CAD	-0.514113	-0.833319	-0.194907	0.161104	-3.1912	0.00183874	0.0104618	≤ 0.05
2-aminoadipate	CAD	0.512878	0.153612	0.872143	0.181321	2.82855	0.00554155	0.0261245	≤ 0.05
creatine	Daily physical activity	0.200449	0.0726333	0.328264	0.0645085	3.10732	0.00239286	0.0131608	≤ 0.05
alanine	Daily physical activity	-0.127836	-0.214542	-0.0411304	0.0437605	-2.92127	0.00421703	0.0217441	≤ 0.05
pipecolate	Interaction age:male	2.36329	1.82001	2.90656	0.274193	8.61907	4.9685e-14	1.6396e-12	≤ 0.0001
aspartate	Interaction age:male	-2.57156	-3.52356	-1.61956	0.480476	-5.35211	4.67004e-07	5.50398e-06	≤ 0.0001
beta-alanine	Interaction age:male	0.992945	0.62231	1.36358	0.18706	5.30816	5.66382e-07	6.2302e-06	≤ 0.0001
homocitrulline	Interaction age:male	-1.68103	-2.79518	-0.566876	0.562315	-2.98948	0.00343574	0.018287	≤ 0.05
lysine	Interaction age:male	-1.86594	-3.15084	-0.581039	0.648491	-2.87736	0.00480313	0.0240157	≤ 0.05
ornithine	Interaction age:male	-1.7364	-2.97236	-0.500447	0.623788	-2.78364	0.00631131	0.0289268	≤ 0.05
hydroxyproline	Interaction age:male	1.28246	0.354464	2.21045	0.468359	2.73819	0.0071885	0.0320568	≤ 0.05
pipecolate	Male	-1.9035	-2.20883	-1.59818	0.154097	-12.3526	1.21762e-22	6.69693e-21	≤ 0.0001
beta-alanine	Male	-0.922466	-1.14612	-0.698816	0.112876	-8.17235	5.12104e-13	1.2071e-11	≤ 0.0001
aspartate	Male	1.86644	0.809577	2.9233	0.533399	3.49914	0.00067078	0.00442715	≤ 0.01
hydroxyproline	Male	-1.00954	-1.78021	-0.238875	0.388957	-2.59552	0.0107096	0.04531	≤ 0.05
isoleucine	CAD	0.297618	0.0583651	0.536872	0.120751	2.46472	0.0152306	0.061294	> 0.05
valine	CAD	0.332446	0.0623445	0.602547	0.13632	2.43871	0.0163106	0.0640772	> 0.05
citrulline	Interaction age:male	-1.63927	-2.98555	-0.292988	0.67947	-2.41257	0.017464	0.0670129	> 0.05
histidine	Interaction age:male	-1.63878	-2.99356	-0.28399	0.683762	-2.39671	0.0181989	0.0682457	> 0.05
asparagine	Age	-0.658111	-1.22505	-0.0911692	0.286136	-2.29999	0.0233012	0.0854377	> 0.05
asparagine	CAD	-0.480049	-0.904032	-0.0560671	0.213984	-2.24339	0.026839	0.0924662	> 0.05
creatine	Interaction age:male	-1.0331	-1.9455	-0.120707	0.460488	-2.2435	0.0268314	0.0924662	> 0.05
glutamine/glutamate	Age	-0.821663	-1.54765	-0.0956724	0.366408	-2.24248	0.0268993	0.0924662	> 0.05
creatinine	Interaction age:male	0.351999	0.0375837	0.666415	0.158686	2.21822	0.0285576	0.0937175	> 0.05
glycine	CAD	-0.64329	-1.21933	-0.0672471	0.290729	-2.21268	0.0289484	0.0937175	> 0.05
phenylalanine	Daily physical activity	0.0894911	0.00934547	0.169637	0.0404496	2.21241	0.0289672	0.0937175	> 0.05
arginine	Interaction age:male	-1.54982	-2.9464	-0.153232	0.704858	-2.19877	0.0299505	0.0950353	> 0.05
alanine	Age	-1.39491	-2.7788	-0.0110108	0.698453	-1.99714	0.0482353	0.149551	> 0.05
hydroxyproline	CAD	0.36434	0.0017158	0.726964	0.183017	1.99075	0.048944	0.149551	> 0.05
alpha-aminobutyrate	Age	-1.38835	-2.78892	0.0122263	0.70687	-1.96408	0.051999	0.155997	> 0.05
guanidinoacetate	Daily physical activity	0.138154	-0.00414293	0.280451	0.0718173	1.92368	0.0569323	0.167747	> 0.05
guanidinoacetate	Age	-1.8353	-3.77557	0.104963	0.979254	-1.87419	0.0635107	0.180677	> 0.05
tyrosine	Interaction age:male	-0.548511	-1.12725	0.0302292	0.29209	-1.87788	0.0629987	0.180677	> 0.05
glycine	Male	-0.760471	-1.5926	0.0716563	0.419975	-1.81075	0.07286	0.200365	> 0.05
ornithine	Male	1.06963	-0.0971559	2.23642	0.588879	1.81639	0.0719856	0.200365	> 0.05
hydroxyproline	Daily physical activity	0.110172	-0.0151887	0.235532	0.0632696	1.74131	0.0843754	0.228229	> 0.05
citrulline	Male	0.950827	-0.14696	2.04861	0.554054	1.71613	0.0889037	0.232843	> 0.05
lysine	Male	1.08942	-0.167417	2.34626	0.634328	1.71744	0.0886621	0.232843	> 0.05
alpha-aminobutyrate	Male	-1.20466	-2.60713	0.197813	0.707829	-1.70191	0.0915471	0.23602	> 0.05
phenylalanine	Male	0.340512	-0.0771148	0.758138	0.210776	1.61551	0.109014	0.266293	> 0.05
proline	Daily physical activity	-0.0875314	-0.195058	0.019995	0.0542686	-1.61293	0.109575	0.266293	> 0.05
threonine	Age	-1.1637	-2.59391	0.26652	0.721831	-1.61214	0.109745	0.266293	> 0.05
tyrosine	Male	0.469804	-0.101242	1.04085	0.288207	1.63009	0.105892	0.266293	> 0.05
tryptophan	Interaction age:male	0.389651	-0.0921461	0.871449	0.243164	1.60242	0.111878	0.267535	> 0.05
alpha-aminobutyrate	Interaction age:male	1.29739	-0.332079	2.92685	0.822392	1.57758	0.117483	0.269233	> 0.05
histidine	Male	1.00536	-0.251584	2.2623	0.634379	1.58479	0.115834	0.269233	> 0.05
threonine	CAD	-0.401514	-0.90469	0.101663	0.253954	-1.58105	0.116687	0.269233	> 0.05
guanidinoacetate	Interaction age:male	1.64333	-0.434273	3.72093	1.04857	1.56721	0.119886	0.270975	> 0.05
kynurenine	Male	0.726073	-0.214209	1.66636	0.474562	1.52999	0.128839	0.287277	> 0.05
glutamine/glutamate	Male	-0.632214	-1.46346	0.199031	0.41953	-1.50696	0.134637	0.288508	> 0.05
homocitrulline	Male	0.83994	-0.254523	1.9344	0.552376	1.52059	0.13118	0.288508	> 0.05
pipecolate	CAD	-0.438036	-1.01266	0.136591	0.290015	-1.51039	0.133759	0.288508	> 0.05
proline	Interaction age:male	0.769263	-0.257013	1.79554	0.517962	1.48517	0.140307	0.296804	> 0.05
asparagine	Daily physical activity	0.0739464	-0.0256653	0.173558	0.0502741	1.47086	0.144132	0.301035	> 0.05
phenylalanine	Age	-0.310045	-0.730101	0.11001	0.212002	-1.46246	0.146415	0.301982	> 0.05
glutamine	Age	-1.21849	-2.89626	0.459281	0.846772	-1.43898	0.152945	0.30776	> 0.05
tryptophan	CAD	-0.192212	-0.456875	0.0724517	0.133576	-1.43897	0.152948	0.30776	> 0.05
methionine	Daily physical activity	0.074572	-0.0340344	0.183178	0.0548137	1.36046	0.176415	0.350705	> 0.05
creatine	Male	0.479903	-0.236829	1.19664	0.361735	1.32667	0.187317	0.361703	> 0.05
glutamate	Male	0.51855	-0.258038	1.29514	0.391944	1.32302	0.188524	0.361703	> 0.05
guanidinoacetate	Male	-1.24285	-3.08561	0.599903	0.930041	-1.33634	0.184146	0.361703	> 0.05
tyrosine	Daily physical activity	0.0414517	-0.0210648	0.103968	0.0315522	1.31375	0.191614	0.363406	> 0.05
arginine	Male	0.826537	-0.45835	2.11142	0.648484	1.27457	0.2051	0.384562	> 0.05
beta-alanine	Daily physical activity	0.0568576	-0.0320641	0.145779	0.0448789	1.26691	0.207815	0.385274	> 0.05
glycine	Age	-0.475028	-1.22513	0.275077	0.378579	-1.25477	0.212175	0.388988	> 0.05
2-aminoadipate	Interaction age:male	0.442533	-0.291488	1.17655	0.370461	1.19455	0.234788	0.425714	> 0.05
valine	Age	-0.634313	-1.72485	0.45622	0.550393	-1.15247	0.25158	0.451204	> 0.05
homocitrulline	Daily physical activity	0.0784904	-0.0590385	0.216019	0.069411	1.13081	0.260552	0.46227	> 0.05
creatine	CAD	0.369515	-0.309289	1.04832	0.342593	1.07858	0.283091	0.496915	> 0.05
phenylalanine	CAD	0.204807	-0.179008	0.588621	0.193711	1.05728	0.29266	0.508305	> 0.05
alanine	Interaction age:male	0.808664	-0.73201	2.34934	0.77758	1.03998	0.300591	0.516641	> 0.05
methionine	CAD	-0.205322	-0.607359	0.196716	0.202909	-1.01189	0.31377	0.528287	> 0.05
phenylalanine	Interaction age:male	-0.262389	-0.773916	0.249139	0.258168	-1.01635	0.311655	0.528287	> 0.05
alanine	Male	-0.674138	-2.00555	0.657272	0.671964	-1.00324	0.31791	0.52985	> 0.05
leucine	Daily physical activity	-0.227317	-0.692054	0.23742	0.234553	-0.969148	0.33456	0.552024	> 0.05
kynurenine	CAD	0.165003	-0.186925	0.516931	0.177618	0.928977	0.354899	0.579785	> 0.05
guanidinoacetate	CAD	-0.145035	-0.470496	0.180426	0.164261	-0.882957	0.379151	0.607377	> 0.05
kynurenine	Daily physical activity	-0.0328109	-0.106413	0.0407911	0.037147	-0.883272	0.378982	0.607377	> 0.05
ornithine	Daily physical activity	-0.050075	-0.166708	0.0665578	0.0588646	-0.85068	0.396762	0.629479	> 0.05
2-aminoadipate	Male	-0.190302	-0.643487	0.262884	0.228723	-0.832017	0.40717	0.639838	> 0.05
asparagine	Male	-0.218569	-0.758703	0.321565	0.272606	-0.801777	0.42438	0.660592	> 0.05
serine	Male	-0.568357	-2.05899	0.922273	0.752323	-0.75547	0.451553	0.69632	> 0.05
tyrosine	CAD	0.193404	-0.318847	0.705655	0.258534	0.748081	0.455979	0.696635	> 0.05
proline	CAD	0.122501	-0.205755	0.450756	0.165671	0.739421	0.461198	0.698144	> 0.05
aspartate	Daily physical activity	-0.0527659	-0.196027	0.0904949	0.0723038	-0.72978	0.467048	0.700572	> 0.05
glutamine	Interaction age:male	0.63638	-1.14021	2.41297	0.896645	0.709735	0.479344	0.706176	> 0.05
threonine	Interaction age:male	0.516889	-0.924687	1.95847	0.727565	0.710437	0.47891	0.706176	> 0.05
serine	Age	-0.498212	-1.93571	0.939292	0.725509	-0.686706	0.493687	0.714547	> 0.05
threonine	Daily physical activity	0.0573446	-0.107245	0.221934	0.0830686	0.690329	0.491416	0.714547	> 0.05
alpha-aminobutyrate	Daily physical activity	0.0350362	-0.0688367	0.138909	0.0524247	0.668314	0.505308	0.720806	> 0.05
leucine	CAD	-0.393668	-1.56476	0.777419	0.591049	-0.66605	0.506748	0.720806	> 0.05
taurine	CAD	-0.255453	-1.02353	0.512623	0.387649	-0.658981	0.511261	0.721009	> 0.05
glycine	Daily physical activity	0.038213	-0.0877723	0.164198	0.0635849	0.600976	0.54907	0.756461	> 0.05
kynurenine	Interaction age:male	-0.364636	-1.54969	0.820412	0.598095	-0.609663	0.54332	0.756461	> 0.05
threonine	Male	-0.406229	-1.74918	0.936722	0.677788	-0.599345	0.550153	0.756461	> 0.05
serine	Daily physical activity	-0.0312779	-0.13719	0.0746344	0.053454	-0.585136	0.559633	0.763136	> 0.05
glutamine	Daily physical activity	0.0373237	-0.0930448	0.167692	0.0657971	0.567255	0.571676	0.766883	> 0.05
taurine	Daily physical activity	0.0424967	-0.105666	0.19066	0.074778	0.568305	0.570965	0.766883	> 0.05
glutamine	Male	-0.45073	-2.09569	1.19423	0.830213	-0.542909	0.588271	0.776518	> 0.05
pipecolate	Daily physical activity	0.0658572	-0.171874	0.303589	0.119983	0.548886	0.584176	0.776518	> 0.05
glutamine/glutamate	Interaction age:male	0.229008	-0.622026	1.08004	0.429518	0.533174	0.59497	0.779127	> 0.05
valine	Male	0.270808	-0.759582	1.3012	0.520039	0.520746	0.603571	0.784168	> 0.05
creatinine	Male	-0.0642214	-0.330866	0.202424	0.134576	-0.477213	0.63414	0.803236	> 0.05
glutamate	Age	0.202247	-0.631428	1.03592	0.420757	0.480675	0.631685	0.803236	> 0.05
proline	Male	-0.179699	-0.922634	0.563236	0.37496	-0.47925	0.632695	0.803236	> 0.05
serine	CAD	-0.118655	-0.616562	0.379253	0.251294	-0.472175	0.637721	0.803236	> 0.05
isoleucine	Age	-0.281191	-1.49819	0.935805	0.614219	-0.457803	0.647981	0.803886	> 0.05
isoleucine	Male	0.264455	-0.868429	1.39734	0.571767	0.462522	0.644605	0.803886	> 0.05
tyrosine	Age	0.117265	-0.397907	0.632438	0.260008	0.451007	0.652856	0.80389	> 0.05
creatinine	CAD	0.0203386	-0.0727424	0.113419	0.046978	0.432938	0.665893	0.813869	> 0.05
alpha-aminobutyrate	CAD	-0.147062	-0.850055	0.555931	0.354801	-0.414491	0.679307	0.818144	> 0.05
leucine	Interaction age:male	0.283924	-1.07293	1.64078	0.684807	0.414605	0.679224	0.818144	> 0.05
leucine	Age	-0.20023	-1.21645	0.815985	0.512885	-0.390399	0.696983	0.833349	> 0.05
creatinine	Daily physical activity	-0.00386776	-0.0242543	0.0165188	0.0102891	-0.375908	0.707696	0.836351	> 0.05
tryptophan	Daily physical activity	0.0225699	-0.0972251	0.142365	0.0604607	0.3733	0.709631	0.836351	> 0.05
2-aminoadipate	Daily physical activity	-0.0252405	-0.164777	0.114296	0.0704243	-0.358406	0.720714	0.843389	> 0.05
isoleucine	Interaction age:male	-0.219654	-1.49974	1.06044	0.646063	-0.339989	0.734502	0.853471	> 0.05
citrulline	Daily physical activity	0.0208046	-0.104802	0.146411	0.0633939	0.328179	0.743389	0.857756	> 0.05
beta-alanine	CAD	0.0436562	-0.230672	0.317985	0.138454	0.315312	0.753111	0.86294	> 0.05
taurine	Interaction age:male	-0.266397	-1.99063	1.45783	0.87022	-0.306126	0.760077	0.864915	> 0.05
glutamate	Daily physical activity	0.0179051	-0.111389	0.147199	0.0652547	0.274388	0.784292	0.882578	> 0.05
taurine	Age	0.212255	-1.3352	1.75971	0.781001	0.271773	0.786297	0.882578	> 0.05
glutamine/glutamate	Daily physical activity	-0.0156566	-0.183586	0.152273	0.0847542	-0.18473	0.853775	0.951844	> 0.05
lysine	Daily physical activity	-0.0110325	-0.135927	0.113862	0.0630345	-0.175023	0.861378	0.953875	> 0.05
arginine	Daily physical activity	0.0103321	-0.125854	0.146518	0.0687333	0.150322	0.880781	0.962443	> 0.05
leucine	Male	0.07636	-0.914583	1.0673	0.50013	0.15268	0.878925	0.962443	> 0.05
glycine	Interaction age:male	0.047271	-0.988257	1.0828	0.522632	0.090448	0.928093	0.994385	> 0.05
histidine	Daily physical activity	-0.00579141	-0.132027	0.120444	0.0637113	-0.0909009	0.927734	0.994385	> 0.05
isoleucine	Daily physical activity	-0.00501321	-0.1004	0.0903736	0.0481418	-0.104134	0.917249	0.994385	> 0.05
alanine	CAD	-0.0212493	-0.578108	0.535609	0.281047	-0.0756077	0.939866	0.996327	> 0.05
asparagine	Interaction age:male	0.00903873	-0.750059	0.768137	0.383117	0.0235926	0.98122	0.996327	> 0.05
glutamate	Interaction age:male	-0.0251602	-0.910757	0.860436	0.446961	-0.0562917	0.95521	0.996327	> 0.05
kynurenine	Age	0.00522803	-0.969387	0.979843	0.491889	0.0106285	0.991539	0.996327	> 0.05
methionine	Interaction age:male	0.0181552	-0.505747	0.542058	0.264414	0.0686619	0.945381	0.996327	> 0.05
methionine	Male	0.0118986	-0.349294	0.373091	0.182294	0.0652717	0.948074	0.996327	> 0.05
serine	Interaction age:male	0.029356	-1.58118	1.63989	0.81284	0.0361154	0.971255	0.996327	> 0.05
taurine	Male	0.00413656	-1.54304	1.55131	0.780862	0.00529743	0.995783	0.996327	> 0.05
tryptophan	Male	-0.00430121	-0.3985	0.389897	0.198952	-0.0216193	0.98279	0.996327	> 0.05
valine	Daily physical activity	0.000252888	-0.10836	0.108865	0.0548168	0.00461333	0.996327	0.996327	> 0.05
valine	Interaction age:male	0.0166935	-1.1634	1.19678	0.595593	0.0280284	0.977689	0.996327	> 0.05
