# Supplementary material for: Circulating amino acid signature features urea cycle alterations associated with coronary artery disease
Source: Sci Rep. 2024 Oct 28;14:25848. doi: 10.1038/s41598-024-76835-7 (PMC11519371; doi:10.1038/s41598-024-76835-7)
Supplement: Supplementary file 7 — Supplementary Table 6. [file 41598_2024_76835_MOESM7_ESM.xlsx]

## Sheet: Sheet1
Dependent variable	Independent variables	β coefficient	95% CI lower bound for β coefficient	95% CI higher bound for β coefficient	standard error	statistic	p-value	BH p-value	Categorical BH p-value
creatinine	Age	-2.77261	-2.96257	-2.58265	0.0958537	-28.9254	3.10424e-53	7.17078e-51	≤ 0.0001
beta-alanine	Age	-2.01918	-2.25657	-1.78179	0.119789	-16.8561	2.92633e-32	1.68996e-30	≤ 0.0001
aspartate	Age	2.8687	2.41213	3.32528	0.230388	12.4516	9.7329e-23	3.74717e-21	≤ 0.0001
ornithine	Age	2.24054	1.80506	2.67603	0.219746	10.1961	1.38453e-17	3.69983e-16	≤ 0.0001
pipecolate	Age	-2.92625	-3.49544	-2.35707	0.287213	-10.1884	1.44149e-17	3.69983e-16	≤ 0.0001
phenylalanine	Age	-1.40306	-1.70484	-1.10127	0.15228	-9.21365	2.47654e-15	5.7208e-14	≤ 0.0001
tryptophan	Age	-2.08415	-2.55914	-1.60917	0.239678	-8.69564	3.73911e-14	7.85213e-13	≤ 0.0001
methionine	Age	-1.49126	-1.86617	-1.11634	0.18918	-7.88272	2.50255e-12	3.61306e-11	≤ 0.0001
citrulline	Age	1.95877	1.44785	2.46969	0.257811	7.59771	1.0677e-11	1.45082e-10	≤ 0.0001
asparagine	Age	-1.7854	-2.26914	-1.30165	0.244098	-7.31426	4.45202e-11	5.41272e-10	≤ 0.0001
2-aminoadipate	Age	-1.41078	-1.84845	-0.97311	0.220848	-6.388	4.14657e-09	4.56123e-08	≤ 0.0001
lysine	Age	1.99522	1.30103	2.68942	0.350291	5.69591	1.03632e-07	1.04083e-06	≤ 0.0001
hydroxyproline	Age	-2.02264	-2.84585	-1.19944	0.415389	-4.86927	3.77617e-06	2.89406e-05	≤ 0.0001
tyrosine	Age	-0.575766	-0.811494	-0.340038	0.118949	-4.84046	4.25609e-06	3.07236e-05	≤ 0.0001
histidine	Age	1.81217	1.05315	2.57118	0.383	4.7315	6.66697e-06	4.66688e-05	≤ 0.0001
proline	Age	-1.46819	-2.08885	-0.847532	0.313185	-4.68794	7.96395e-06	5.4108e-05	≤ 0.0001
glycine	Age	-1.47946	-2.11041	-0.848509	0.318378	-4.64686	9.40857e-06	6.03716e-05	≤ 0.0001
glutamine/glutamate	Age	-1.22809	-1.80167	-0.654501	0.289432	-4.2431	4.61717e-05	0.000260138	≤ 0.001
arginine	Age	1.72918	0.895709	2.56266	0.420572	4.1115	7.60315e-05	0.000399165	≤ 0.001
alanine	Age	-2.41595	-3.82838	-1.00351	0.712717	-3.38977	0.000972075	0.00356428	≤ 0.01
homocitrulline	Age	1.18968	0.472234	1.90713	0.362026	3.28619	0.00136321	0.00477124	≤ 0.01
kynurenine	Age	-1.01577	-1.63129	-0.400241	0.310595	-3.27039	0.00143443	0.00494558	≤ 0.01
alpha-aminobutyrate	Age	-1.93564	-3.18439	-0.6869	0.630118	-3.07188	0.00268115	0.00836955	≤ 0.01
creatine	Age	0.680903	0.172998	1.18881	0.256289	2.65678	0.00906292	0.0255309	≤ 0.05
glutamine	Age	-2.2275	-3.89961	-0.555382	0.84375	-2.64	0.00949535	0.0261811	≤ 0.05
threonine	Age	-2.18081	-3.83952	-0.5221	0.836987	-2.60555	0.0104419	0.0281439	≤ 0.05
valine	Age	-1.50047	-2.65166	-0.349289	0.580888	-2.58307	0.0111048	0.02915	≤ 0.05
guanidinoacetate	Age	-2.26005	-4.16268	-0.357422	0.960068	-2.35405	0.0203446	0.0484494	≤ 0.05
alanine	Daily physical activity	-0.158154	-0.238643	-0.0776658	0.0406146	-3.89403	0.000169544	0.000815931	≤ 0.001
creatine	Daily physical activity	0.1909	0.0623	0.319501	0.0648919	2.94182	0.00397937	0.0117851	≤ 0.05
proline	Daily physical activity	-0.118984	-0.213798	-0.0241692	0.0478433	-2.48694	0.0143865	0.0358436	≤ 0.05
citrulline	Double-vessel coronary artery disease	-1.80067	-2.58181	-1.01954	0.39416	-4.56838	1.29063e-05	7.9347e-05	≤ 0.0001
arginine	Double-vessel coronary artery disease	-1.50274	-2.28841	-0.717069	0.396451	-3.79049	0.000245883	0.00109229	≤ 0.01
histidine	Double-vessel coronary artery disease	-1.48517	-2.30227	-0.668072	0.412307	-3.60209	0.000475333	0.00189314	≤ 0.01
glutamine/glutamate	Double-vessel coronary artery disease	-1.50877	-2.36182	-0.655731	0.430446	-3.50514	0.000661398	0.00254638	≤ 0.01
phenylalanine	Double-vessel coronary artery disease	0.634478	0.261809	1.00715	0.188049	3.37401	0.00102388	0.00369557	≤ 0.01
glutamate	Double-vessel coronary artery disease	1.77421	0.713099	2.83533	0.535439	3.31357	0.00124752	0.0044335	≤ 0.01
ornithine	Double-vessel coronary artery disease	-1.42909	-2.30796	-0.550219	0.443479	-3.22245	0.00167247	0.00551916	≤ 0.01
hydroxyproline	Double-vessel coronary artery disease	1.07234	0.375205	1.76947	0.351774	3.04837	0.00288205	0.00887671	≤ 0.01
valine	Double-vessel coronary artery disease	0.849868	0.203153	1.49658	0.326333	2.6043	0.0104778	0.0281439	≤ 0.05
lysine	Double-vessel coronary artery disease	-1.1591	-2.05713	-0.261062	0.453148	-2.55787	0.0118924	0.0305238	≤ 0.05
homocitrulline	Double-vessel coronary artery disease	-1.02962	-1.85971	-0.19954	0.418861	-2.45815	0.0155256	0.0381533	≤ 0.05
2-aminoadipate	Double-vessel coronary artery disease	0.95127	0.171557	1.73098	0.393444	2.4178	0.0172573	0.0419624	≤ 0.05
creatinine	Interaction age:male	2.74534	2.48175	3.00893	0.133007	20.6405	1.25997e-39	1.45526e-37	≤ 0.0001
beta-alanine	Interaction age:male	2.05592	1.78049	2.33136	0.138985	14.7924	6.47115e-28	2.98967e-26	≤ 0.0001
pipecolate	Interaction age:male	2.85275	2.20128	3.50422	0.328732	8.67805	4.09852e-14	7.88965e-13	≤ 0.0001
tryptophan	Interaction age:male	1.91494	1.46504	2.36485	0.227023	8.43501	1.45197e-13	2.58004e-12	≤ 0.0001
aspartate	Interaction age:male	-2.7085	-3.41958	-1.99741	0.358814	-7.54847	1.36983e-11	1.75794e-10	≤ 0.0001
2-aminoadipate	Interaction age:male	1.34874	0.951451	1.74603	0.200472	6.72782	8.06733e-10	9.31776e-09	≤ 0.0001
phenylalanine	Interaction age:male	1.36711	0.881763	1.85246	0.244908	5.58215	1.72959e-07	1.66473e-06	≤ 0.0001
ornithine	Interaction age:male	-2.03498	-2.78841	-1.28156	0.380179	-5.35269	4.78217e-07	4.24878e-06	≤ 0.0001
hydroxyproline	Interaction age:male	2.16236	1.28107	3.04365	0.444701	4.86251	3.8838e-06	2.89406e-05	≤ 0.0001
methionine	Interaction age:male	1.2585	0.712227	1.80478	0.275651	4.56556	1.30528e-05	7.9347e-05	≤ 0.0001
asparagine	Interaction age:male	1.7015	0.868057	2.53493	0.420554	4.04584	9.71491e-05	0.000498698	≤ 0.001
proline	Interaction age:male	1.305	0.612114	1.99788	0.34963	3.73252	0.000301894	0.00126795	≤ 0.01
citrulline	Interaction age:male	-1.78313	-2.73135	-0.834913	0.478471	-3.72673	0.00030811	0.00127095	≤ 0.01
lysine	Interaction age:male	-1.96167	-3.01338	-0.909953	0.530695	-3.69641	0.000342689	0.00138879	≤ 0.01
kynurenine	Interaction age:male	1.21847	0.524667	1.91228	0.350094	3.48041	0.00071884	0.00272217	≤ 0.01
glycine	Interaction age:male	1.56049	0.661173	2.45981	0.453798	3.43874	0.000826377	0.00307892	≤ 0.01
alpha-aminobutyrate	Interaction age:male	2.13154	0.826926	3.43616	0.65831	3.2379	0.00159202	0.00540818	≤ 0.01
histidine	Interaction age:male	-1.79734	-2.89944	-0.695244	0.556118	-3.23194	0.00162263	0.00543228	≤ 0.01
alanine	Interaction age:male	2.35057	0.847124	3.85402	0.75864	3.0984	0.00247011	0.00790861	≤ 0.01
arginine	Interaction age:male	-1.60208	-2.78359	-0.420571	0.596191	-2.68719	0.00832433	0.0240365	≤ 0.05
glutamine/glutamate	Interaction age:male	0.831678	0.168633	1.49472	0.334573	2.48579	0.0144305	0.0358436	≤ 0.05
glutamine	Interaction age:male	2.15379	0.381339	3.92624	0.89438	2.40814	0.0176969	0.0425831	≤ 0.05
beta-alanine	Male	-1.5683	-1.72881	-1.4078	0.0809916	-19.3638	3.14755e-37	2.42361e-35	≤ 0.0001
creatinine	Male	-1.46881	-1.70553	-1.23208	0.119452	-12.2962	2.18534e-22	7.21162e-21	≤ 0.0001
pipecolate	Male	-2.34804	-2.91816	-1.77791	0.287685	-8.16183	5.96793e-13	9.84708e-12	≤ 0.0001
2-aminoadipate	Male	-0.754463	-1.09553	-0.413401	0.172101	-4.38385	2.67877e-05	0.000154699	≤ 0.001
hydroxyproline	Male	-1.58361	-2.37467	-0.792554	0.399168	-3.96728	0.00012982	0.000638051	≤ 0.001
glycine	Male	-1.67443	-2.52822	-0.820637	0.430824	-3.88657	0.000174182	0.000821141	≤ 0.001
aspartate	Male	1.9126	0.923861	2.90133	0.498917	3.8335	0.000210869	0.000974214	≤ 0.001
tryptophan	Male	-0.933621	-1.42536	-0.441882	0.248132	-3.7626	0.000271468	0.00118319	≤ 0.01
asparagine	Male	-1.1991	-1.83213	-0.566067	0.319428	-3.75389	0.000279961	0.00119761	≤ 0.01
methionine	Male	-0.717669	-1.19662	-0.238718	0.241679	-2.96951	0.00366216	0.011131	≤ 0.05
glutamine/glutamate	Male	-0.9453	-1.63762	-0.252976	0.349347	-2.70591	0.00789753	0.0230928	≤ 0.05
phenylalanine	Male	-0.620182	-1.09353	-0.146839	0.238849	-2.59654	0.0107031	0.0284185	≤ 0.05
alpha-aminobutyrate	Male	-1.67065	-2.9546	-0.386708	0.64788	-2.57865	0.0112394	0.029172	≤ 0.05
ornithine	Male	1.20686	0.253734	2.15999	0.480949	2.50934	0.0135527	0.0344029	≤ 0.05
kynurenine	Single-vessel coronary artery disease	1.04968	0.65653	1.44284	0.198385	5.29114	6.25825e-07	5.16228e-06	≤ 0.0001
arginine	Single-vessel coronary artery disease	-1.63846	-2.35082	-0.926092	0.35946	-4.55811	1.34483e-05	7.96553e-05	≤ 0.0001
histidine	Single-vessel coronary artery disease	-1.57091	-2.3903	-0.751516	0.413465	-3.79937	0.000238228	0.00107903	≤ 0.01
pipecolate	Single-vessel coronary artery disease	-0.412346	-0.672107	-0.152585	0.131076	-3.14587	0.00213041	0.00693132	≤ 0.01
lysine	Single-vessel coronary artery disease	-1.40151	-2.29903	-0.503996	0.452888	-3.09462	0.00249926	0.00790861	≤ 0.01
2-aminoadipate	Single-vessel coronary artery disease	0.644836	0.210895	1.07878	0.218967	2.9449	0.00394287	0.0117851	≤ 0.05
ornithine	Single-vessel coronary artery disease	-1.22273	-2.14093	-0.304533	0.463323	-2.63905	0.00952041	0.0261811	≤ 0.05
glutamate	Triple-vessel coronary artery disease	0.999497	0.7534	1.24559	0.124181	8.04873	1.06832e-12	1.64522e-11	≤ 0.0001
arginine	Triple-vessel coronary artery disease	-1.96886	-2.62967	-1.30805	0.333443	-5.90463	3.99681e-08	4.19665e-07	≤ 0.0001
lysine	Triple-vessel coronary artery disease	-1.96975	-2.68411	-1.25539	0.360468	-5.46443	2.92234e-07	2.70024e-06	≤ 0.0001
aspartate	Triple-vessel coronary artery disease	-1.62994	-2.2405	-1.01939	0.308087	-5.29053	6.27493e-07	5.16228e-06	≤ 0.0001
histidine	Triple-vessel coronary artery disease	-1.94157	-2.66988	-1.21326	0.367506	-5.28311	6.48078e-07	5.16228e-06	≤ 0.0001
citrulline	Triple-vessel coronary artery disease	-2.23037	-3.18118	-1.27956	0.479777	-4.64876	9.33647e-06	6.03716e-05	≤ 0.0001
ornithine	Triple-vessel coronary artery disease	-1.9353	-2.85322	-1.01737	0.463186	-4.17823	5.91156e-05	0.000325136	≤ 0.001
homocitrulline	Triple-vessel coronary artery disease	-1.20279	-1.77682	-0.628757	0.289656	-4.15247	6.51672e-05	0.000350084	≤ 0.001
glutamine/glutamate	Triple-vessel coronary artery disease	-0.993598	-1.48168	-0.505515	0.246287	-4.03431	0.000101399	0.000509197	≤ 0.001
pipecolate	Triple-vessel coronary artery disease	-1.02173	-1.58571	-0.457741	0.284588	-3.5902	0.000495149	0.00193863	≤ 0.01
2-aminoadipate	Triple-vessel coronary artery disease	0.512946	0.132866	0.893027	0.191789	2.67454	0.0086248	0.0245966	≤ 0.05
threonine	Interaction age:male	2.02941	0.262149	3.79667	0.891761	2.27573	0.0247988	0.0584544	> 0.05
guanidinoacetate	Interaction age:male	2.27073	0.287718	4.25374	1.00063	2.2693	0.0252	0.0584549	> 0.05
citrulline	Single-vessel coronary artery disease	-1.53793	-2.88199	-0.193878	0.678212	-2.26763	0.0253052	0.0584549	> 0.05
aspartate	Double-vessel coronary artery disease	-0.931454	-1.74719	-0.115719	0.41162	-2.2629	0.0256053	0.0585626	> 0.05
isoleucine	Double-vessel coronary artery disease	0.732231	0.082098	1.38236	0.328058	2.23202	0.0276401	0.0625967	> 0.05
valine	Interaction age:male	1.28074	0.140229	2.42126	0.575504	2.22543	0.0280924	0.0630033	> 0.05
alanine	Male	-1.5876	-3.01926	-0.155934	0.722418	-2.19761	0.0300726	0.066662	> 0.05
citrulline	Male	0.991764	0.0961462	1.88738	0.451929	2.19451	0.0303009	0.066662	> 0.05
glutamine/glutamate	Single-vessel coronary artery disease	-1.54043	-2.93426	-0.146604	0.703326	-2.19021	0.0306199	0.0667283	> 0.05
aspartate	Single-vessel coronary artery disease	-1.48297	-2.8714	-0.0945439	0.700601	-2.11671	0.0365389	0.078883	> 0.05
tyrosine	Interaction age:male	0.490416	0.0295965	0.951236	0.23253	2.10905	0.0372098	0.0795876	> 0.05
serine	Age	-1.37383	-2.68713	-0.0605278	0.662692	-2.0731	0.0404989	0.085828	> 0.05
tryptophan	Double-vessel coronary artery disease	0.466787	-0.000780309	0.934355	0.235935	1.97846	0.0503769	0.104838	> 0.05
homocitrulline	Interaction age:male	-1.06426	-2.12989	0.00137045	0.537716	-1.97922	0.0502902	0.104838	> 0.05
creatinine	Single-vessel coronary artery disease	0.303804	-0.0237927	0.6314	0.165305	1.83783	0.0687857	0.14187	> 0.05
lysine	Male	1.08803	-0.0938282	2.26989	0.596366	1.82443	0.070801	0.144735	> 0.05
glutamine	Double-vessel coronary artery disease	-0.668363	-1.3963	0.0595698	0.367315	-1.81959	0.0715413	0.144965	> 0.05
serine	Interaction age:male	1.3171	-0.127069	2.76127	0.728728	1.80739	0.073434	0.147507	> 0.05
histidine	Male	1.066	-0.107769	2.23977	0.592286	1.79981	0.0746315	0.14862	> 0.05
serine	Male	-1.33144	-2.80994	0.147068	0.746054	-1.78464	0.0770768	0.150888	> 0.05
glycine	Triple-vessel coronary artery disease	-0.500677	-1.05587	0.0545161	0.280151	-1.78717	0.0766641	0.150888	> 0.05
proline	Male	-0.517005	-1.09528	0.0612698	0.291798	-1.77179	0.0791981	0.153737	> 0.05
guanidinoacetate	Male	-1.59967	-3.43624	0.236896	0.926734	-1.72614	0.0871297	0.167725	> 0.05
phenylalanine	Triple-vessel coronary artery disease	0.495585	-0.0848278	1.076	0.292877	1.69213	0.0934523	0.178409	> 0.05
beta-alanine	Double-vessel coronary artery disease	0.2753	-0.0583989	0.608999	0.168385	1.63495	0.104919	0.198658	> 0.05
guanidinoacetate	Daily physical activity	0.146431	-0.0315747	0.324437	0.0898218	1.63024	0.105911	0.198906	> 0.05
threonine	Male	-1.34258	-2.98839	0.303234	0.830479	-1.61663	0.108822	0.202724	> 0.05
phenylalanine	Daily physical activity	0.0795432	-0.024165	0.183251	0.0523312	1.51999	0.131382	0.240866	> 0.05
glutamate	Single-vessel coronary artery disease	1.74961	-0.528323	4.02755	1.14945	1.52213	0.130845	0.240866	> 0.05
glutamine	Male	-1.30997	-3.03351	0.413568	0.8697	-1.50624	0.134873	0.244692	> 0.05
hydroxyproline	Single-vessel coronary artery disease	0.752418	-0.239373	1.74421	0.500459	1.50346	0.135587	0.244692	> 0.05
proline	Single-vessel coronary artery disease	0.700575	-0.226983	1.62813	0.468046	1.49681	0.137307	0.245876	> 0.05
isoleucine	Age	-0.939046	-2.18912	0.311024	0.630786	-1.48869	0.13943	0.247756	> 0.05
homocitrulline	Single-vessel coronary artery disease	-0.403425	-0.957431	0.15058	0.279551	-1.44312	0.151829	0.26773	> 0.05
alanine	Double-vessel coronary artery disease	0.619592	-0.251521	1.49071	0.439564	1.40956	0.161491	0.282609	> 0.05
leucine	Single-vessel coronary artery disease	-2.28603	-5.51814	0.946089	1.63093	-1.40167	0.163828	0.284544	> 0.05
valine	Triple-vessel coronary artery disease	0.504035	-0.212259	1.22033	0.361442	1.39451	0.165974	0.286119	> 0.05
threonine	Triple-vessel coronary artery disease	-0.348357	-0.847336	0.150622	0.251785	-1.38355	0.169298	0.289688	> 0.05
creatine	Single-vessel coronary artery disease	0.65127	-0.287194	1.58973	0.47355	1.37529	0.171835	0.289736	> 0.05
isoleucine	Triple-vessel coronary artery disease	0.350031	-0.152953	0.853016	0.253806	1.37913	0.170653	0.289736	> 0.05
glutamine	Single-vessel coronary artery disease	-0.419824	-1.0314	0.191749	0.3086	-1.36042	0.17648	0.295412	> 0.05
arginine	Male	0.815564	-0.38207	2.0132	0.604327	1.34954	0.179934	0.299027	> 0.05
creatine	Interaction age:male	-0.51216	-1.27906	0.25474	0.386978	-1.32349	0.188418	0.31089	> 0.05
creatinine	Triple-vessel coronary artery disease	0.493857	-0.257808	1.24552	0.379291	1.30205	0.195618	0.32048	> 0.05
methionine	Daily physical activity	0.0736333	-0.0399598	0.187226	0.0573191	1.28462	0.201624	0.3257	> 0.05
proline	Double-vessel coronary artery disease	0.393469	-0.212689	0.999627	0.305868	1.2864	0.201003	0.3257	> 0.05
kynurenine	Double-vessel coronary artery disease	0.272619	-0.152797	0.698035	0.214665	1.26997	0.206775	0.331701	> 0.05
glycine	Double-vessel coronary artery disease	-0.385598	-0.997889	0.226694	0.308963	-1.24804	0.214667	0.341986	> 0.05
tyrosine	Triple-vessel coronary artery disease	0.529021	-0.348667	1.40671	0.442882	1.1945	0.234853	0.371583	> 0.05
beta-alanine	Daily physical activity	0.0508096	-0.0341411	0.13576	0.0428662	1.18531	0.23845	0.372365	> 0.05
isoleucine	Interaction age:male	0.742505	-0.499243	1.98425	0.626587	1.185	0.238571	0.372365	> 0.05
hydroxyproline	Daily physical activity	0.0832663	-0.0565096	0.223042	0.070531	1.18056	0.240323	0.372581	> 0.05
beta-alanine	Single-vessel coronary artery disease	0.298323	-0.20628	0.802925	0.254623	1.17163	0.243878	0.373186	> 0.05
methionine	Single-vessel coronary artery disease	-0.226597	-0.609931	0.156737	0.19343	-1.17146	0.243944	0.373186	> 0.05
kynurenine	Daily physical activity	-0.0550468	-0.151643	0.0415497	0.0487427	-1.12933	0.261214	0.396976	> 0.05
hydroxyproline	Triple-vessel coronary artery disease	0.170714	-0.13036	0.471788	0.151922	1.12369	0.263589	0.397968	> 0.05
asparagine	Double-vessel coronary artery disease	-0.269956	-0.765184	0.225273	0.249893	-1.08029	0.282378	0.423567	> 0.05
pipecolate	Daily physical activity	0.0994981	-0.0846574	0.283654	0.092925	1.07074	0.286632	0.427174	> 0.05
ornithine	Daily physical activity	-0.0669932	-0.1933	0.0593137	0.0637346	-1.05113	0.295503	0.437572	> 0.05
asparagine	Daily physical activity	0.0657388	-0.0669177	0.198395	0.0669385	0.982076	0.328217	0.480049	> 0.05
glutamate	Male	0.386944	-0.394091	1.16798	0.39411	0.981816	0.328345	0.480049	> 0.05
creatinine	Double-vessel coronary artery disease	0.187327	-0.196071	0.570724	0.193462	0.968285	0.335026	0.486737	> 0.05
pipecolate	Double-vessel coronary artery disease	0.376837	-0.401812	1.15549	0.392907	0.9591	0.339612	0.490314	> 0.05
leucine	Daily physical activity	-0.181136	-0.576345	0.214073	0.199423	-0.908302	0.365704	0.521467	> 0.05
tyrosine	Daily physical activity	0.0392556	-0.0462589	0.12477	0.0431507	0.909733	0.364952	0.521467	> 0.05
aspartate	Daily physical activity	-0.0632724	-0.202092	0.0755472	0.0700484	-0.903266	0.368358	0.522029	> 0.05
kynurenine	Male	-0.235181	-0.759306	0.288943	0.264474	-0.889243	0.375813	0.528034	> 0.05
valine	Male	-0.49312	-1.59522	0.608979	0.55612	-0.886715	0.377167	0.528034	> 0.05
glycine	Single-vessel coronary artery disease	-0.27742	-0.903141	0.348302	0.31574	-0.878634	0.381515	0.530903	> 0.05
threonine	Daily physical activity	0.056094	-0.0741023	0.18629	0.0656971	0.853827	0.395056	0.544498	> 0.05
creatine	Double-vessel coronary artery disease	0.609041	-0.809157	2.02724	0.715624	0.851064	0.396583	0.544498	> 0.05
phenylalanine	Single-vessel coronary artery disease	0.24748	-0.330971	0.825931	0.291887	0.847863	0.398356	0.544498	> 0.05
homocitrulline	Male	0.45309	-0.634189	1.54037	0.548642	0.825839	0.410683	0.558046	> 0.05
homocitrulline	Daily physical activity	0.0552779	-0.0827974	0.193353	0.0696729	0.793392	0.429258	0.576503	> 0.05
creatine	Triple-vessel coronary artery disease	0.285455	-0.42692	0.997831	0.359465	0.794111	0.428841	0.576503	> 0.05
taurine	Interaction age:male	0.609685	-0.926355	2.14572	0.775086	0.786602	0.433206	0.578443	> 0.05
asparagine	Single-vessel coronary artery disease	-0.366402	-1.31872	0.585913	0.480539	-0.762482	0.447405	0.593968	> 0.05
tyrosine	Double-vessel coronary artery disease	0.218518	-0.40915	0.846185	0.316721	0.689937	0.491687	0.649027	> 0.05
serine	Double-vessel coronary artery disease	0.152913	-0.294575	0.600401	0.225803	0.677196	0.499703	0.65586	> 0.05
taurine	Male	-0.505636	-2.10152	1.09025	0.805283	-0.627898	0.531372	0.685737	> 0.05
tyrosine	Single-vessel coronary artery disease	0.167792	-0.361622	0.697207	0.267143	0.628101	0.53124	0.685737	> 0.05
kynurenine	Triple-vessel coronary artery disease	0.212764	-0.453888	0.879417	0.336393	0.632487	0.528382	0.685737	> 0.05
guanidinoacetate	Double-vessel coronary artery disease	-0.214096	-0.906626	0.478433	0.349451	-0.612665	0.541362	0.694748	> 0.05
alanine	Triple-vessel coronary artery disease	0.169551	-0.393322	0.732424	0.284026	0.596956	0.551764	0.704185	> 0.05
serine	Triple-vessel coronary artery disease	0.134601	-0.33195	0.601151	0.235422	0.571742	0.568663	0.721765	> 0.05
isoleucine	Male	-0.331127	-1.50409	0.841838	0.591879	-0.559451	0.576992	0.728334	> 0.05
leucine	Age	-0.249313	-1.15698	0.658358	0.458011	-0.544338	0.587311	0.737331	> 0.05
guanidinoacetate	Single-vessel coronary artery disease	-0.202881	-1.00214	0.596381	0.403308	-0.503042	0.615941	0.769093	> 0.05
glutamine	Daily physical activity	0.0416927	-0.124641	0.208026	0.0839321	0.496743	0.620362	0.770449	> 0.05
beta-alanine	Triple-vessel coronary artery disease	0.122833	-0.375548	0.621215	0.251484	0.488435	0.626214	0.773559	> 0.05
taurine	Age	-0.356404	-1.81825	1.10544	0.737646	-0.483164	0.629939	0.774021	> 0.05
tryptophan	Single-vessel coronary artery disease	0.154087	-0.492613	0.800788	0.326326	0.472189	0.637728	0.775342	> 0.05
tryptophan	Triple-vessel coronary artery disease	-0.133489	-0.689305	0.422327	0.280465	-0.475955	0.63505	0.775342	> 0.05
2-aminoadipate	Daily physical activity	-0.0338604	-0.179624	0.111904	0.0735526	-0.460356	0.646169	0.781493	> 0.05
creatine	Male	0.14402	-0.491833	0.779873	0.320852	0.448868	0.65441	0.787337	> 0.05
leucine	Double-vessel coronary artery disease	0.159935	-0.564373	0.884243	0.365486	0.437594	0.662538	0.788899	> 0.05
leucine	Interaction age:male	0.20441	-0.712563	1.12138	0.462705	0.441772	0.659521	0.788899	> 0.05
isoleucine	Single-vessel coronary artery disease	0.2731	-1.02915	1.57535	0.657115	0.415605	0.678509	0.803772	> 0.05
alpha-aminobutyrate	Daily physical activity	0.0210165	-0.0823219	0.124355	0.0521447	0.403043	0.687699	0.806388	> 0.05
tyrosine	Male	-0.114758	-0.673168	0.443653	0.281774	-0.407268	0.684603	0.806388	> 0.05
lysine	Daily physical activity	-0.0235756	-0.145034	0.097883	0.0612881	-0.384669	0.701225	0.81485	> 0.05
leucine	Male	0.166512	-0.704416	1.03744	0.439471	0.378893	0.705498	0.81485	> 0.05
valine	Single-vessel coronary artery disease	0.17159	-0.716592	1.05977	0.448177	0.382862	0.702561	0.81485	> 0.05
asparagine	Triple-vessel coronary artery disease	-0.0945246	-0.604717	0.415667	0.257443	-0.367167	0.7142	0.820797	> 0.05
glycine	Daily physical activity	0.0311494	-0.144587	0.206886	0.0886768	0.351269	0.726059	0.830295	> 0.05
serine	Daily physical activity	-0.0258845	-0.175861	0.124092	0.0756784	-0.342033	0.732979	0.834079	> 0.05
glutamate	Age	0.131209	-0.704084	0.966502	0.421489	0.311298	0.756163	0.853289	> 0.05
alpha-aminobutyrate	Single-vessel coronary artery disease	-0.0833961	-0.616757	0.449965	0.269134	-0.309868	0.757248	0.853289	> 0.05
taurine	Daily physical activity	0.0191016	-0.124018	0.162221	0.0722183	0.264498	0.791891	0.887994	> 0.05
alpha-aminobutyrate	Triple-vessel coronary artery disease	0.10226	-0.691159	0.895679	0.40036	0.255421	0.798875	0.891499	> 0.05
glutamate	Interaction age:male	0.0929983	-0.716328	0.902325	0.408387	0.227721	0.820286	0.898038	> 0.05
serine	Single-vessel coronary artery disease	-0.211483	-2.02092	1.59796	0.913045	-0.231624	0.817261	0.898038	> 0.05
guanidinoacetate	Triple-vessel coronary artery disease	0.0657549	-0.473304	0.604814	0.27201	0.241737	0.809434	0.898038	> 0.05
leucine	Triple-vessel coronary artery disease	0.0667874	-0.514399	0.647974	0.293267	0.227736	0.820274	0.898038	> 0.05
histidine	Daily physical activity	-0.0137015	-0.140122	0.112719	0.0637921	-0.214784	0.830334	0.90475	> 0.05
alanine	Single-vessel coronary artery disease	0.172131	-1.55023	1.8945	0.869106	0.198056	0.843367	0.914637	> 0.05
threonine	Single-vessel coronary artery disease	-0.128386	-1.47013	1.21336	0.677045	-0.189626	0.849951	0.917471	> 0.05
citrulline	Daily physical activity	0.0114908	-0.122972	0.145954	0.0678501	0.169355	0.865828	0.921688	> 0.05
methionine	Double-vessel coronary artery disease	0.0495305	-0.497285	0.596346	0.275923	0.179508	0.857869	0.921688	> 0.05
methionine	Triple-vessel coronary artery disease	0.0446428	-0.477346	0.566632	0.263396	0.169489	0.865723	0.921688	> 0.05
arginine	Daily physical activity	0.0100382	-0.119279	0.139356	0.0652538	0.153834	0.878023	0.930382	> 0.05
taurine	Triple-vessel coronary artery disease	-0.127696	-1.83708	1.58168	0.862554	-0.148045	0.882579	0.930939	> 0.05
glutamine	Triple-vessel coronary artery disease	-0.0429088	-0.675966	0.590148	0.319441	-0.134325	0.893391	0.938061	> 0.05
threonine	Double-vessel coronary artery disease	0.0319432	-0.464113	0.527999	0.25031	0.127615	0.898687	0.939352	> 0.05
glutamine/glutamate	Daily physical activity	-0.0094533	-0.19401	0.175103	0.0931274	-0.101509	0.919331	0.956601	> 0.05
creatinine	Daily physical activity	-0.00476009	-0.104735	0.0952151	0.0504475	-0.0943573	0.924997	0.957095	> 0.05
isoleucine	Daily physical activity	-0.00491077	-0.112503	0.102682	0.0542912	-0.0904523	0.928092	0.957095	> 0.05
tryptophan	Daily physical activity	-0.00427488	-0.119365	0.110815	0.0580745	-0.0736104	0.941454	0.962283	> 0.05
alpha-aminobutyrate	Double-vessel coronary artery disease	-0.0334291	-0.898114	0.831255	0.43632	-0.076616	0.939068	0.962283	> 0.05
glutamate	Daily physical activity	0.0023188	-0.108879	0.113517	0.0561106	0.0413254	0.967111	0.984153	> 0.05
taurine	Double-vessel coronary artery disease	0.0160169	-1.09127	1.1233	0.558737	0.0286662	0.977183	0.98575	> 0.05
taurine	Single-vessel coronary artery disease	-0.0143855	-1.01033	0.981557	0.502553	-0.0286248	0.977216	0.98575	> 0.05
valine	Daily physical activity	0.00128727	-0.132412	0.134987	0.0674648	0.0190806	0.984811	0.989093	> 0.05
proline	Triple-vessel coronary artery disease	-0.000179544	-0.644474	0.644115	0.325112	-0.000552253	0.99956	0.99956	> 0.05
