# Supplementary material for: Circulating amino acid signature features urea cycle alterations associated with coronary artery disease
Source: Sci Rep. 2024 Oct 28;14:25848. doi: 10.1038/s41598-024-76835-7 (PMC11519371; doi:10.1038/s41598-024-76835-7)
Supplement: Supplementary file 8 — Supplementary Table 7. [file 41598_2024_76835_MOESM8_ESM.xlsx]

## Sheet: Sheet1
Dependent variable	Independent variables	β coefficient	95% CI lower bound for β coefficient	95% CI higher bound for β coefficient	standard error	statistic	p-value	BH p-value	Categorical BH p-value
beta-alanine	Age	-1.33742	-1.48939	-1.18545	0.0766833	-17.4408	1.89247e-33	4.37162e-31	≤ 0.0001
aspartate	Age	2.84296	2.40507	3.28084	0.220956	12.8666	1.13228e-23	1.30778e-21	≤ 0.0001
pipecolate	Age	-2.39019	-2.91811	-1.86227	0.266389	-8.97253	8.78477e-15	6.76427e-13	≤ 0.0001
creatinine	Age	-1.20744	-1.49162	-0.923265	0.143396	-8.42034	1.56683e-13	7.23877e-12	≤ 0.0001
ornithine	Age	2.09867	1.55183	2.64551	0.275937	7.60561	1.02582e-11	3.3852e-10	≤ 0.0001
lysine	Age	2.02109	1.41446	2.62771	0.306103	6.60263	1.48022e-09	4.27413e-08	≤ 0.0001
citrulline	Age	1.83623	1.23608	2.43639	0.302837	6.06343	1.91539e-08	4.91618e-07	≤ 0.0001
histidine	Age	1.78942	1.09928	2.47955	0.348243	5.13842	1.21107e-06	1.55421e-05	≤ 0.0001
homocitrulline	Age	1.69457	0.972326	2.41681	0.364444	4.64973	9.29989e-06	9.34033e-05	≤ 0.0001
arginine	Age	1.7955	0.984147	2.60686	0.409411	4.38558	2.6608e-05	0.000236402	≤ 0.001
tryptophan	Age	-1.01495	-1.4935	-0.536389	0.24148	-4.20303	5.38017e-05	0.000428558	≤ 0.001
creatine	Age	1.06598	0.42361	1.70836	0.324142	3.28863	0.00135249	0.00867849	≤ 0.01
hydroxyproline	Age	-1.40239	-2.29272	-0.512059	0.449261	-3.12155	0.00229863	0.013615	≤ 0.05
2-aminoadipate	Age	-0.793829	-1.3638	-0.223856	0.287609	-2.7601	0.00677105	0.0340025	≤ 0.05
creatine	Daily physical activity	0.201017	0.074982	0.327051	0.0635972	3.16078	0.00203297	0.0123583	≤ 0.05
alanine	Daily physical activity	-0.131807	-0.218484	-0.0451304	0.0437371	-3.01362	0.00320466	0.0180555	≤ 0.05
aspartate	Interaction age:male	-2.63485	-3.52976	-1.73994	0.451573	-5.83482	5.50692e-08	1.15645e-06	≤ 0.0001
pipecolate	Interaction age:male	2.18413	1.41268	2.95559	0.389277	5.61074	1.52141e-07	2.60437e-06	≤ 0.0001
beta-alanine	Interaction age:male	1.0206	0.645584	1.39561	0.189232	5.39336	3.99976e-07	6.0805e-06	≤ 0.0001
homocitrulline	Interaction age:male	-1.83238	-2.90913	-0.755636	0.543327	-3.37252	0.00102889	0.00699041	≤ 0.01
lysine	Interaction age:male	-1.97236	-3.2431	-0.701626	0.641214	-3.07598	0.00264747	0.0152891	≤ 0.05
ornithine	Interaction age:male	-1.82737	-3.09545	-0.559285	0.639876	-2.85582	0.00513281	0.0263484	≤ 0.05
citrulline	LVEF =41-49%	-1.99488	-2.65512	-1.33465	0.333154	-5.98787	2.72113e-08	6.28581e-07	≤ 0.0001
arginine	LVEF =41-49%	-1.93636	-2.6213	-1.25142	0.345622	-5.60255	1.5784e-07	2.60437e-06	≤ 0.0001
histidine	LVEF =41-49%	-1.93799	-2.65165	-1.22433	0.360112	-5.38163	4.2116e-07	6.0805e-06	≤ 0.0001
aspartate	LVEF =41-49%	-1.50543	-2.06744	-0.943418	0.283591	-5.30845	5.80326e-07	7.8856e-06	≤ 0.0001
lysine	LVEF =41-49%	-1.86519	-2.59635	-1.13403	0.368945	-5.05547	1.72567e-06	2.09805e-05	≤ 0.0001
homocitrulline	LVEF =41-49%	-1.45626	-2.03752	-0.875012	0.2933	-4.9651	2.52885e-06	2.90924e-05	≤ 0.0001
ornithine	LVEF =41-49%	-1.86092	-2.63944	-1.0824	0.392843	-4.73707	6.51675e-06	6.84259e-05	≤ 0.0001
glutamine/glutamate	LVEF =41-49%	-1.36734	-1.97439	-0.760299	0.306315	-4.46385	1.9563e-05	0.000180762	≤ 0.001
glutamate	LVEF =41-49%	1.38507	0.566188	2.20395	0.413208	3.35199	0.0011006	0.00726399	≤ 0.01
glutamine	LVEF =41-49%	-0.407557	-0.684256	-0.130858	0.139623	-2.91899	0.00425976	0.0228838	≤ 0.05
citrulline	LVEF ≤40%	-1.60173	-2.16675	-1.0367	0.28511	-5.61792	1.47311e-07	2.60437e-06	≤ 0.0001
arginine	LVEF ≤40%	-1.71534	-2.50286	-0.927813	0.397385	-4.31656	3.47992e-05	0.000296511	≤ 0.001
histidine	LVEF ≤40%	-1.50773	-2.54015	-0.47531	0.520959	-2.89414	0.00458546	0.0240737	≤ 0.05
asparagine	LVEF ≤40%	-0.586539	-1.02923	-0.14385	0.223381	-2.62573	0.0098775	0.0485469	≤ 0.05
glutamine/glutamate	LVEF ≥50%	-1.38069	-1.93297	-0.82842	0.278678	-4.95444	2.64476e-06	2.90924e-05	≤ 0.0001
glutamate	LVEF ≥50%	1.40396	0.799084	2.00884	0.305221	4.59982	1.13758e-05	0.000109492	≤ 0.001
histidine	LVEF ≥50%	-1.53906	-2.24702	-0.831098	0.357238	-4.30822	3.59408e-05	0.000296511	≤ 0.001
arginine	LVEF ≥50%	-1.44634	-2.15358	-0.73911	0.35687	-4.05285	9.46517e-05	0.000728818	≤ 0.001
citrulline	LVEF ≥50%	-2.13586	-3.19097	-1.08075	0.53241	-4.01168	0.000110253	0.000821565	≤ 0.001
ornithine	LVEF ≥50%	-1.55463	-2.45708	-0.652174	0.455378	-3.41392	0.000897436	0.00628206	≤ 0.01
lysine	LVEF ≥50%	-1.45663	-2.33914	-0.57411	0.445318	-3.27098	0.00143173	0.00893865	≤ 0.01
homocitrulline	LVEF ≥50%	-0.889207	-1.4873	-0.291118	0.301796	-2.94638	0.00392545	0.02159	≤ 0.05
pipecolate	Male	-1.81699	-2.23839	-1.39558	0.212642	-8.54481	8.20586e-14	4.73888e-12	≤ 0.0001
beta-alanine	Male	-0.940597	-1.17506	-0.706136	0.118309	-7.95035	1.77014e-12	6.81505e-11	≤ 0.0001
aspartate	Male	1.90708	0.927298	2.88687	0.4944	3.85737	0.000193542	0.00139713	≤ 0.01
2-aminoadipate	LVEF ≤40%	0.695462	0.165258	1.22567	0.267541	2.59946	0.0106179	0.0500557	> 0.05
creatinine	Interaction age:male	0.388146	0.0923273	0.683965	0.14927	2.60029	0.0105937	0.0500557	> 0.05
valine	LVEF ≥50%	0.602264	0.141492	1.06303	0.232505	2.59032	0.0108869	0.0502974	> 0.05
glutamine/glutamate	Age	-0.821332	-1.45996	-0.182702	0.322253	-2.54872	0.0121909	0.0541555	> 0.05
taurine	LVEF ≤40%	-0.45534	-0.809095	-0.101584	0.178505	-2.55085	0.0121207	0.0541555	> 0.05
histidine	Interaction age:male	-1.73921	-3.10161	-0.376817	0.687466	-2.52989	0.0128258	0.0559009	> 0.05
glycine	LVEF =41-49%	-0.820162	-1.47239	-0.16794	0.329112	-2.49205	0.0141924	0.060712	> 0.05
hydroxyproline	Interaction age:male	1.23455	0.249325	2.21978	0.497146	2.48328	0.0145271	0.061014	> 0.05
hydroxyproline	Male	-0.989283	-1.78333	-0.19524	0.400675	-2.46904	0.0150855	0.0622277	> 0.05
2-aminoadipate	LVEF =41-49%	0.450809	0.0862122	0.815407	0.183976	2.45037	0.0158469	0.0642218	> 0.05
ornithine	LVEF ≤40%	-1.22266	-2.22066	-0.224654	0.503593	-2.42787	0.01681	0.06695	> 0.05
arginine	Interaction age:male	-1.65936	-3.04536	-0.27335	0.699379	-2.37261	0.019399	0.0750416	> 0.05
glutamine	LVEF ≤40%	-0.657874	-1.21078	-0.104964	0.278999	-2.35798	0.020141	0.0750416	> 0.05
glutamine/glutamate	LVEF ≤40%	-1.27371	-2.33861	-0.2088	0.537352	-2.37034	0.0195127	0.0750416	> 0.05
isoleucine	LVEF ≥50%	0.64215	0.102576	1.18172	0.272269	2.35851	0.0201138	0.0750416	> 0.05
citrulline	Interaction age:male	-1.62831	-3.01407	-0.242538	0.69926	-2.32861	0.0217069	0.0783485	> 0.05
phenylalanine	Daily physical activity	0.093029	0.0139939	0.172064	0.0398812	2.33266	0.0214853	0.0783485	> 0.05
proline	Age	-1.07074	-2.00892	-0.132556	0.473406	-2.26177	0.0256772	0.0912529	> 0.05
creatine	Interaction age:male	-1.08328	-2.0372	-0.129372	0.481345	-2.25054	0.0264035	0.0924124	> 0.05
lysine	LVEF ≤40%	-1.34545	-2.54115	-0.14975	0.603352	-2.22996	0.0277806	0.0953679	> 0.05
methionine	Age	-0.631838	-1.19443	-0.0692485	0.283883	-2.2257	0.0280737	0.0953679	> 0.05
phenylalanine	LVEF =41-49%	0.379055	0.0360748	0.722036	0.173068	2.19021	0.03062	0.10251	> 0.05
alpha-aminobutyrate	Age	-1.44506	-2.86587	-0.0242526	0.71694	-2.01559	0.0462805	0.148483	> 0.05
aspartate	LVEF ≥50%	-1.19951	-2.37271	-0.026301	0.592	-2.02619	0.0451648	0.148483	> 0.05
proline	LVEF ≤40%	0.552032	0.00994229	1.09412	0.273539	2.01811	0.0460133	0.148483	> 0.05
guanidinoacetate	Daily physical activity	0.138484	0.00124042	0.275727	0.0692531	1.99968	0.0480001	0.151891	> 0.05
alanine	Age	-1.44089	-2.88617	0.00438821	0.729289	-1.97575	0.0506875	0.158227	> 0.05
glycine	LVEF ≥50%	-0.684048	-1.39347	0.02537	0.357973	-1.91089	0.0586212	0.180553	> 0.05
2-aminoadipate	LVEF ≥50%	0.451586	-0.0218641	0.925035	0.238903	1.89025	0.0613568	0.186492	> 0.05
asparagine	Age	-0.62997	-1.30388	0.0439412	0.340056	-1.85255	0.0666281	0.198327	> 0.05
ornithine	Male	1.09794	-0.0780694	2.27395	0.593415	1.85021	0.0669676	0.198327	> 0.05
glutamate	LVEF ≤40%	1.21778	-0.11293	2.54848	0.671475	1.81358	0.0724682	0.20571	> 0.05
guanidinoacetate	Age	-1.88482	-3.93917	0.169522	1.03662	-1.81823	0.0717499	0.20571	> 0.05
guanidinoacetate	LVEF ≥50%	-0.278111	-0.582609	0.0263883	0.15365	-1.81002	0.0730226	0.20571	> 0.05
lysine	Male	1.13388	-0.107367	2.37512	0.626332	1.81034	0.0729724	0.20571	> 0.05
glycine	Male	-0.753306	-1.59223	0.0856139	0.423319	-1.77952	0.077916	0.21685	> 0.05
alpha-aminobutyrate	Male	-1.26181	-2.69991	0.176287	0.725664	-1.73883	0.0848618	0.222762	> 0.05
aspartate	LVEF ≤40%	-1.48079	-3.16822	0.20664	0.851477	-1.73908	0.084818	0.222762	> 0.05
phenylalanine	Age	-0.37071	-0.789812	0.0483928	0.211479	-1.75294	0.082399	0.222762	> 0.05
tyrosine	Interaction age:male	-0.507053	-1.08094	0.0668366	0.289585	-1.75096	0.0827398	0.222762	> 0.05
valine	LVEF =41-49%	0.316119	-0.0420666	0.674305	0.180741	1.74902	0.083077	0.222762	> 0.05
citrulline	Male	0.92393	-0.166565	2.01443	0.550265	1.67906	0.0959779	0.242934	> 0.05
proline	Daily physical activity	-0.0953508	-0.208157	0.0174553	0.0569221	-1.67511	0.0967529	0.242934	> 0.05
threonine	LVEF ≤40%	-0.472259	-1.02707	0.0825464	0.279955	-1.68691	0.0944547	0.242934	> 0.05
tryptophan	LVEF =41-49%	-0.365689	-0.796295	0.0649167	0.217284	-1.683	0.0952112	0.242934	> 0.05
alpha-aminobutyrate	Interaction age:male	1.35646	-0.271989	2.98492	0.821718	1.65076	0.101639	0.247331	> 0.05
histidine	Male	1.05032	-0.210891	2.31153	0.636408	1.65039	0.101716	0.247331	> 0.05
homocitrulline	Male	0.900001	-0.17563	1.97563	0.542764	1.65818	0.10013	0.247331	> 0.05
hydroxyproline	Daily physical activity	0.108416	-0.0224804	0.239313	0.0660505	1.64141	0.103568	0.24921	> 0.05
asparagine	LVEF ≥50%	-0.337745	-0.754118	0.0786267	0.210102	-1.60753	0.110804	0.255957	> 0.05
glutamine/glutamate	Male	-0.6359	-1.41645	0.144653	0.393868	-1.6145	0.109284	0.255957	> 0.05
isoleucine	LVEF =41-49%	0.264952	-0.0588717	0.588776	0.163402	1.62148	0.107778	0.255957	> 0.05
tyrosine	Male	0.444608	-0.102878	0.992095	0.276262	1.60937	0.110402	0.255957	> 0.05
hydroxyproline	LVEF ≤40%	0.484618	-0.121436	1.09067	0.305816	1.58468	0.115911	0.265103	> 0.05
homocitrulline	LVEF ≤40%	-0.653816	-1.49192	0.184288	0.422908	-1.546	0.124977	0.283035	> 0.05
guanidinoacetate	Interaction age:male	1.70083	-0.498635	3.90029	1.10985	1.53248	0.128274	0.287683	> 0.05
pipecolate	LVEF =41-49%	-0.803097	-1.8637	0.257504	0.53518	-1.50061	0.136321	0.30279	> 0.05
alpha-aminobutyrate	LVEF ≥50%	-0.507413	-1.18495	0.170125	0.341886	-1.48416	0.140627	0.306946	> 0.05
glutamine	Age	-1.25451	-2.94188	0.432874	0.851453	-1.47337	0.143507	0.306946	> 0.05
methionine	LVEF ≤40%	-0.208751	-0.4887	0.0711982	0.141262	-1.47775	0.142332	0.306946	> 0.05
phenylalanine	Male	0.312257	-0.107124	0.731638	0.21162	1.47555	0.14292	0.306946	> 0.05
glycine	LVEF ≤40%	-0.268341	-0.630713	0.0940308	0.182853	-1.46752	0.145087	0.307479	> 0.05
kynurenine	Male	0.698923	-0.250659	1.6485	0.47916	1.45864	0.147513	0.309777	> 0.05
asparagine	Daily physical activity	0.0768474	-0.0279638	0.181659	0.0528878	1.45303	0.149063	0.310212	> 0.05
asparagine	LVEF =41-49%	-0.505713	-1.20614	0.194716	0.353437	-1.43084	0.15531	0.317429	> 0.05
creatine	LVEF ≥50%	0.505613	-0.194308	1.20553	0.35318	1.4316	0.155094	0.317429	> 0.05
glutamine	LVEF ≥50%	-0.565213	-1.35062	0.220195	0.396318	-1.42616	0.156653	0.317429	> 0.05
serine	LVEF ≤40%	-0.541484	-1.30973	0.226766	0.38766	-1.3968	0.165285	0.32939	> 0.05
threonine	Age	-1.14452	-2.76884	0.47979	0.81963	-1.39639	0.165408	0.32939	> 0.05
hydroxyproline	LVEF ≥50%	0.440703	-0.186929	1.06834	0.316704	1.39153	0.166872	0.329464	> 0.05
arginine	Male	0.887975	-0.383544	2.15949	0.641609	1.38398	0.169166	0.331164	> 0.05
creatine	Male	0.507906	-0.239279	1.25509	0.37703	1.34712	0.180709	0.347865	> 0.05
methionine	Daily physical activity	0.0751323	-0.0353621	0.185627	0.0557555	1.34753	0.180578	0.347865	> 0.05
glutamate	Male	0.524467	-0.260697	1.30963	0.396195	1.32376	0.188326	0.356726	> 0.05
guanidinoacetate	Male	-1.27218	-3.17704	0.632683	0.961193	-1.32354	0.188401	0.356726	> 0.05
tyrosine	Daily physical activity	0.040251	-0.0225707	0.103073	0.0316998	1.26975	0.206852	0.388479	> 0.05
proline	Interaction age:male	0.682096	-0.42754	1.79173	0.559923	1.2182	0.225756	0.420561	> 0.05
taurine	LVEF ≥50%	-0.464149	-1.22433	0.296027	0.383586	-1.21003	0.228862	0.422937	> 0.05
beta-alanine	Daily physical activity	0.0555865	-0.0380279	0.149201	0.0472379	1.17673	0.241841	0.443376	> 0.05
serine	LVEF ≥50%	-0.253204	-0.682557	0.176149	0.216652	-1.16871	0.245046	0.445713	> 0.05
creatinine	LVEF =41-49%	0.097584	-0.0691109	0.264279	0.0841143	1.16013	0.248506	0.448475	> 0.05
homocitrulline	Daily physical activity	0.0715401	-0.0517077	0.194788	0.0621909	1.15033	0.252502	0.452155	> 0.05
alanine	LVEF ≥50%	-0.23717	-0.653825	0.179486	0.210245	-1.12806	0.261747	0.461555	> 0.05
leucine	LVEF ≥50%	0.296316	-0.223098	0.81573	0.262097	1.13056	0.260699	0.461555	> 0.05
2-aminoadipate	Interaction age:male	0.431369	-0.333473	1.19621	0.38594	1.11771	0.266126	0.46572	> 0.05
tryptophan	Interaction age:male	0.31855	-0.255776	0.892876	0.289805	1.09918	0.274087	0.476046	> 0.05
glycine	Age	-0.43405	-1.22929	0.361195	0.401281	-1.08166	0.281769	0.485737	> 0.05
valine	Age	-0.589563	-1.68196	0.502835	0.551225	-1.06955	0.287163	0.491367	> 0.05
alanine	Interaction age:male	0.859047	-0.756099	2.47419	0.815004	1.05404	0.294174	0.499664	> 0.05
alanine	Male	-0.711833	-2.10533	0.68166	0.703158	-1.01234	0.313598	0.528767	> 0.05
ornithine	Daily physical activity	-0.0570185	-0.172594	0.0585568	0.0583194	-0.977694	0.330371	0.553013	> 0.05
leucine	Daily physical activity	-0.230568	-0.705404	0.244268	0.239602	-0.962294	0.338013	0.561733	> 0.05
leucine	LVEF =41-49%	-1.01421	-3.14786	1.11945	1.07665	-0.942005	0.348254	0.57462	> 0.05
creatinine	LVEF ≤40%	-0.0504546	-0.160542	0.059633	0.0555503	-0.908269	0.365722	0.59713	> 0.05
threonine	LVEF ≥50%	-0.305408	-0.973662	0.362846	0.337201	-0.905713	0.367067	0.59713	> 0.05
creatinine	LVEF ≥50%	-0.0474958	-0.153338	0.0583464	0.053408	-0.889301	0.375782	0.602817	> 0.05
threonine	LVEF =41-49%	-0.419473	-1.35024	0.511294	0.469665	-0.893131	0.373737	0.602817	> 0.05
kynurenine	Daily physical activity	-0.0355606	-0.120411	0.0492894	0.0428153	-0.830556	0.408023	0.650023	> 0.05
2-aminoadipate	Male	-0.195136	-0.668082	0.277809	0.238649	-0.817672	0.415312	0.657104	> 0.05
serine	Male	-0.612692	-2.10696	0.881581	0.754011	-0.812577	0.418216	0.657197	> 0.05
serine	Age	-0.599351	-2.07965	0.880949	0.74696	-0.802387	0.42406	0.659994	> 0.05
tyrosine	LVEF =41-49%	0.257984	-0.381477	0.897445	0.322673	0.799522	0.425711	0.659994	> 0.05
kynurenine	LVEF =41-49%	0.204243	-0.314623	0.723108	0.26182	0.780089	0.437014	0.673001	> 0.05
aspartate	Daily physical activity	-0.0501581	-0.182345	0.0820287	0.0667015	-0.751978	0.45367	0.676115	> 0.05
creatine	LVEF =41-49%	0.281761	-0.451235	1.01476	0.369871	0.761784	0.447819	0.676115	> 0.05
glutamine	Interaction age:male	0.679684	-1.10816	2.46753	0.902146	0.753409	0.452814	0.676115	> 0.05
phenylalanine	Interaction age:male	-0.189751	-0.684247	0.304745	0.249523	-0.760456	0.448609	0.676115	> 0.05
tyrosine	LVEF ≤40%	0.213223	-0.344384	0.77083	0.281369	0.757805	0.450188	0.676115	> 0.05
kynurenine	LVEF ≤40%	0.259229	-0.437286	0.955745	0.351462	0.737574	0.462344	0.684625	> 0.05
creatine	LVEF ≤40%	0.385853	-0.675262	1.44697	0.535439	0.720629	0.472666	0.695452	> 0.05
threonine	Daily physical activity	0.059282	-0.106307	0.224871	0.0835565	0.709483	0.479526	0.701079	> 0.05
methionine	LVEF =41-49%	-0.248398	-0.954849	0.458053	0.356476	-0.696815	0.487388	0.704663	> 0.05
serine	LVEF =41-49%	0.185604	-0.3431	0.714309	0.266785	0.695709	0.488079	0.704663	> 0.05
hydroxyproline	LVEF =41-49%	0.255676	-0.48786	0.999212	0.375189	0.681459	0.497013	0.713106	> 0.05
asparagine	Male	-0.194348	-0.781993	0.393296	0.296526	-0.655418	0.513567	0.732308	> 0.05
glutamine/glutamate	Interaction age:male	0.227508	-0.479124	0.93414	0.356567	0.638052	0.524766	0.741119	> 0.05
taurine	Daily physical activity	0.0448896	-0.0950076	0.184787	0.0705923	0.6359	0.526162	0.741119	> 0.05
guanidinoacetate	LVEF ≤40%	-0.208433	-0.887693	0.470828	0.342755	-0.60811	0.544368	0.762115	> 0.05
valine	Male	0.314257	-0.719784	1.3483	0.521778	0.602282	0.548226	0.762893	> 0.05
creatinine	Male	-0.0807438	-0.350878	0.18939	0.13631	-0.592355	0.554829	0.767458	> 0.05
glutamine	Daily physical activity	0.0396799	-0.0947694	0.174129	0.0678432	0.584876	0.559829	0.768939	> 0.05
threonine	Interaction age:male	0.496081	-1.19659	2.18875	0.854121	0.580809	0.562557	0.768939	> 0.05
alpha-aminobutyrate	Daily physical activity	0.0257823	-0.0664142	0.117979	0.0465225	0.554191	0.580573	0.775216	> 0.05
alpha-aminobutyrate	LVEF ≤40%	0.22477	-0.56799	1.01753	0.400027	0.561887	0.575336	0.775216	> 0.05
glutamine	Male	-0.466879	-2.10894	1.17518	0.828586	-0.563465	0.574265	0.775216	> 0.05
isoleucine	Male	0.32084	-0.823942	1.46562	0.577657	0.555415	0.579738	0.775216	> 0.05
beta-alanine	LVEF ≤40%	0.0782952	-0.214636	0.371226	0.147813	0.52969	0.597394	0.776912	> 0.05
kynurenine	Interaction age:male	-0.327756	-1.56969	0.914174	0.626679	-0.523005	0.602022	0.776912	> 0.05
methionine	LVEF ≥50%	-0.127967	-0.592795	0.336861	0.234552	-0.54558	0.58646	0.776912	> 0.05
pipecolate	Daily physical activity	0.0631066	-0.175859	0.302072	0.120582	0.52335	0.601783	0.776912	> 0.05
proline	LVEF ≥50%	0.15364	-0.413463	0.720743	0.286161	0.536901	0.592421	0.776912	> 0.05
threonine	Male	-0.389823	-1.85055	1.0709	0.737084	-0.528873	0.597959	0.776912	> 0.05
beta-alanine	LVEF =41-49%	0.0816399	-0.230853	0.394133	0.157684	0.517743	0.605677	0.777286	> 0.05
leucine	Male	0.231775	-0.683049	1.1466	0.461621	0.50209	0.616608	0.786942	> 0.05
serine	Daily physical activity	-0.024247	-0.124477	0.0759829	0.050576	-0.479416	0.632595	0.802908	> 0.05
glutamate	Age	0.200754	-0.647732	1.04924	0.428147	0.468891	0.640075	0.807964	> 0.05
phenylalanine	LVEF ≥50%	0.109436	-0.366902	0.585774	0.24036	0.455299	0.649792	0.815771	> 0.05
glycine	Daily physical activity	0.0309514	-0.109042	0.170945	0.0706407	0.438152	0.662135	0.826774	> 0.05
isoleucine	Interaction age:male	-0.283708	-1.61127	1.04386	0.669889	-0.423515	0.672746	0.835508	> 0.05
2-aminoadipate	Daily physical activity	-0.0290425	-0.16947	0.111385	0.0708599	-0.409858	0.682707	0.839401	> 0.05
tryptophan	LVEF ≥50%	-0.105127	-0.61419	0.403937	0.256874	-0.409255	0.683149	0.839401	> 0.05
proline	Male	-0.15586	-0.951788	0.640069	0.401626	-0.388071	0.698713	0.853983	> 0.05
alpha-aminobutyrate	LVEF =41-49%	-0.136721	-0.890051	0.616609	0.380131	-0.359668	0.719785	0.869343	> 0.05
beta-alanine	LVEF ≥50%	-0.0536785	-0.351654	0.244297	0.150358	-0.357004	0.721773	0.869343	> 0.05
isoleucine	Age	-0.220903	-1.46849	1.02668	0.629533	-0.3509	0.726334	0.869343	> 0.05
pipecolate	LVEF ≤40%	-0.162011	-1.06599	0.741973	0.456151	-0.355169	0.723143	0.869343	> 0.05
glutamate	Daily physical activity	0.0206949	-0.10248	0.14387	0.062154	0.332961	0.739797	0.874608	> 0.05
proline	LVEF =41-49%	-0.125306	-0.878008	0.627395	0.379814	-0.329915	0.742092	0.874608	> 0.05
valine	LVEF ≤40%	0.070081	-0.344328	0.48449	0.209111	0.335138	0.738159	0.874608	> 0.05
tyrosine	Age	0.0806839	-0.418902	0.58027	0.252091	0.320058	0.749531	0.878892	> 0.05
tryptophan	Daily physical activity	0.0188379	-0.10697	0.144645	0.0634825	0.296741	0.767224	0.895094	> 0.05
creatinine	Daily physical activity	-0.00298127	-0.0260942	0.0201317	0.0116628	-0.255622	0.79872	0.913388	> 0.05
lysine	Daily physical activity	-0.0151304	-0.127635	0.0973746	0.0567701	-0.26652	0.790338	0.913388	> 0.05
pipecolate	LVEF ≥50%	-0.0635215	-0.539113	0.41207	0.239984	-0.264691	0.791743	0.913388	> 0.05
tyrosine	LVEF ≥50%	0.0639115	-0.428089	0.555912	0.248264	0.257434	0.797325	0.913388	> 0.05
citrulline	Daily physical activity	0.013304	-0.114267	0.140875	0.0643724	0.206672	0.836648	0.945636	> 0.05
glutamine/glutamate	Daily physical activity	-0.0172453	-0.185273	0.150782	0.0847866	-0.203396	0.839201	0.945636	> 0.05
taurine	Interaction age:male	-0.158374	-1.69165	1.3749	0.773693	-0.204699	0.838186	0.945636	> 0.05
alanine	LVEF ≤40%	0.117252	-1.10145	1.33595	0.614957	0.190668	0.849137	0.950991	> 0.05
arginine	Daily physical activity	0.0116822	-0.115868	0.139232	0.064362	0.181507	0.856304	0.950991	> 0.05
serine	Interaction age:male	0.151252	-1.49576	1.79826	0.831081	0.181994	0.855922	0.950991	> 0.05
taurine	Age	0.120294	-1.30541	1.546	0.719411	0.167211	0.867511	0.954262	> 0.05
tryptophan	LVEF ≤40%	0.0376123	-0.40372	0.478945	0.222697	0.168894	0.86619	0.954262	> 0.05
histidine	Daily physical activity	-0.00859024	-0.123325	0.106144	0.057895	-0.148376	0.882317	0.958575	> 0.05
leucine	Age	0.0682736	-0.855981	0.992528	0.466379	0.146391	0.883881	0.958575	> 0.05
leucine	LVEF ≤40%	0.0175822	-0.219345	0.254509	0.119553	0.147065	0.88335	0.958575	> 0.05
methionine	Male	0.0272944	-0.387221	0.44181	0.209165	0.130492	0.896415	0.964611	> 0.05
phenylalanine	LVEF ≤40%	-0.0174653	-0.286319	0.251388	0.135664	-0.12874	0.897798	0.964611	> 0.05
valine	Daily physical activity	0.00688218	-0.11237	0.126134	0.0601745	0.11437	0.909153	0.972288	> 0.05
tryptophan	Male	0.0225986	-0.398557	0.443754	0.212515	0.106339	0.915507	0.974572	> 0.05
alanine	LVEF =41-49%	0.0300324	-0.573325	0.63339	0.304455	0.0986433	0.921601	0.974889	> 0.05
asparagine	Interaction age:male	-0.0214631	-0.917584	0.874658	0.452183	-0.0474654	0.962228	0.974889	> 0.05
glutamate	Interaction age:male	-0.021473	-0.880309	0.837363	0.433369	-0.049549	0.960572	0.974889	> 0.05
guanidinoacetate	LVEF =41-49%	-0.0338676	-0.809362	0.741627	0.391315	-0.0865483	0.931188	0.974889	> 0.05
isoleucine	Daily physical activity	0.00303921	-0.0945667	0.100645	0.049252	0.0617073	0.950908	0.974889	> 0.05
isoleucine	LVEF ≤40%	-0.0152991	-0.544746	0.514147	0.267159	-0.0572658	0.954437	0.974889	> 0.05
kynurenine	Age	-0.0283366	-1.0326	0.975931	0.506754	-0.0559178	0.955509	0.974889	> 0.05
kynurenine	LVEF ≥50%	0.0106127	-0.373465	0.394691	0.193806	0.0547594	0.95643	0.974889	> 0.05
leucine	Interaction age:male	-0.0288488	-1.14736	1.08966	0.564402	-0.0511139	0.959327	0.974889	> 0.05
taurine	Male	-0.0459621	-1.54978	1.45786	0.758829	-0.0605698	0.951812	0.974889	> 0.05
valine	Interaction age:male	-0.0303942	-1.22475	1.16396	0.602674	-0.0504323	0.959869	0.974889	> 0.05
taurine	LVEF =41-49%	-0.0273839	-1.45369	1.39892	0.719715	-0.0380483	0.969718	0.978187	> 0.05
methionine	Interaction age:male	-0.00810519	-0.665424	0.649214	0.331683	-0.0244365	0.980549	0.984812	> 0.05
glycine	Interaction age:male	-0.0052192	-1.14164	1.1312	0.573437	-0.0091016	0.992755	0.992755	> 0.05
